# Supplementary material for: A non-linear data mining parameter selection algorithm for continuous variables
Source: PLoS One. 2017 Nov 13;12(11):e0187676. doi: 10.1371/journal.pone.0187676 (PMC5683644; doi:10.1371/journal.pone.0187676)
Supplement: S1 Dataset — This file includes all synthetic data examples in this manuscript. (ZIP) [file pone.0187676.s001.zip]

Archive with 2 entries (2 files):
- Ex1_Wilson_20160713.csv
- Ex2_Wilson_20160713.csv
