# Supplementary material for: A non-linear data mining parameter selection algorithm for continuous variables
Source: PLoS One. 2017 Nov 13;12(11):e0187676. doi: 10.1371/journal.pone.0187676 (PMC5683644; doi:10.1371/journal.pone.0187676)
Supplement: S1 Dataset — This file includes all synthetic data examples in this manuscript. (ZIP) [file pone.0187676.s001.zip › Ex1_Wilson_20160713.csv]

x1	x2	x3	y
36.9928488889017	10.352953172246	38.3644621403203	113656.860052869
84.7650735886851	32.0688856316357	15.8130473840722	107351.530013779
27.4815976078539	72.9911738650821	64.1884336925178	141240.056465295
43.7874572874233	36.5888207907824	3.84083329939824	13574.4259236411
31.8032404768377	51.0187327153877	6.68494320064144	17128.22849472
12.55697965251	25.8838411361581	53.8985919782559	54264.2818215917
64.0008023822129	57.7080690467956	91.8255284871756	470272.600187999
69.5639569576206	46.755438445152	16.6713047783248	92897.7542421409
93.0077889161931	73.107742461418	12.4609670458725	92837.3594155317
77.9544014256301	10.4926953163845	1.36945903161759	8660.42872693379
32.0058415783745	97.9718314977743	76.2762679896921	195422.891957418
60.6799822629472	41.5383899820082	72.2754183659199	350973.688359289
14.1115827454281	79.4842047620145	85.4439201989133	96579.9159984577
0.571201601029858	43.0861158618989	24.9957060741585	1262.20698627449
42.0696454068626	81.0641705491308	61.4900290843299	207069.097570834
89.4316484696297	48.4706280117913	4.86113083015134	34899.1154853579
15.5937617891094	53.897930346791	11.2794580972404	14191.1346142886
31.0554849653416	1.09476855189239	34.8147431147545	86615.098509799
96.0887846599595	60.525015807676	47.194924570149	362912.235525126
96.7880650157416	22.9676101938273	7.95319850642119	61701.9755298075
85.4809327418133	69.0073934496248	68.2029361452784	466524.047794298
89.1713776715958	51.7000599048596	52.5287278551066	374844.722414094
33.8864187760414	19.6347796495072	51.5866572939756	139966.965785583
87.4849864240249	83.9007756531322	94.0390040979397	658280.079746965
26.9289451519476	9.7467444919748	13.1727358312596	28498.2304560868
78.9888007199163	27.0912092911238	65.0781332286315	411355.495745643
55.9169349118963	44.5495905521896	84.7187004986116	379096.804928104
6.21526109401432	57.3850284767045	34.5903537918188	17319.0464120386
60.8845770616429	10.7342535102812	6.81483234043566	33313.4547834745
75.8937296288021	11.0452237758099	1.14804072198027	7090.32737254603
95.7270112708447	1.59757916411271	0.679006178412922	5319.93856751256
6.92625013239775	42.5413028247781	29.2474738859426	16326.0255899848
21.7372055166534	30.0484216133865	21.7662297150216	37970.960691049
74.7564636699167	27.1983177164802	30.1901981960125	180672.996370223
67.0999846328198	65.5734994730448	59.5397297036834	319729.195852752
56.693644640419	76.6101477553653	56.3692926363164	255782.451628408
14.8173958330902	91.0544085926671	21.799577266672	25961.0372283451
96.9520010050569	47.9011591396336	39.0584246597015	303063.394149066
99.2277289036458	87.4007851890448	33.8123152288117	268529.539930331
30.3419473039288	8.30734357965771	74.587261459746	181169.820540478
5.37760981593042	67.413280470964	36.8994132476834	15994.4517506252
96.1316784301272	73.9877723463896	42.3220420703146	325599.115104784
42.8544158123784	38.4984549186575	57.1435314826206	196028.212731517
21.5651913008958	65.89252867041	58.8120235015759	101583.403008341
31.1856197057113	1.94475665141857	2.87457853070635	7291.64102982484
93.450629953766	59.8289615771899	9.11302032196149	68249.3991895018
97.2862460973923	33.4431464187882	50.1021260671877	390059.821326
8.94605358441797	11.4053345213105	91.8252924605067	65837.9189405235
96.5639085634317	66.7968845275359	24.7616040914947	191406.181869999
61.2498176788178	54.3054999654785	65.2937897365599	320058.617353869
80.1262763270588	17.7390744638588	6.52032240752799	41915.9323973681
93.8722518836759	39.5927810587865	1.63374830323335	12389.0905788519
7.80883651821517	49.2164202901599	52.0089402021873	32610.3449219607
95.0270574094869	43.7883699653975	65.2348331546497	496045.938822815
24.211479288027	63.5366797271535	39.4154496357146	76464.5073986699
21.7222298528376	15.2731866335638	38.0635717126559	66266.0523009823
10.9491879231577	92.9308514202181	36.9605262748845	32495.0198338014
53.9074785605413	87.0165507015804	75.313001182634	324914.719726629
25.3498808177736	26.5589123035631	61.1899893545152	124212.714990224
83.5468471358936	50.9051552587194	23.9151371389754	159962.744542713
9.85036655147545	49.0445446417621	92.5260141377855	73033.212384335
79.3219081723373	4.15342237313883	38.1886237178927	242455.56030229
56.132690919948	40.4657811184456	37.3454933849762	167824.242994546
0.0624222307658906	37.8466860456279	32.9775631002825	284.682644315404
53.3156970187459	16.6887624291128	90.3784216852588	385607.083808297
21.2198165930661	84.9501706550835	46.6116676039082	79247.2830121513
58.6580330937856	65.2774395786772	50.8200516527191	238600.341733847
46.2086211859462	51.8768261806202	79.4728994039475	293906.648248466
68.8607655135781	72.0991789096588	13.5100320169681	74544.8917441096
24.5348501078411	8.12435362220043	20.4995755418917	40356.3210555743
93.7437029403359	92.7685929887909	19.0176190245178	142742.56227735
68.7106954924643	3.4020542983519	0.189110528766612	1159.51327652012
93.0529458584886	22.6501714285342	85.7775043928891	638667.957771822
41.7931415263207	49.9844928417646	1.00092690955599	3466.5503990861
81.3930644144504	14.2283029258523	0.868455032548598	5774.89731242254
44.0050420432124	25.2155218110779	84.0485254643139	296004.711738171
76.2475182084252	90.8150781497846	77.0043193233885	469831.059178996
0.876463956884965	53.7702198094707	85.7159763795324	6130.15710606906
99.5027994975272	85.8500712079447	93.34520980353	743168.775610821
7.50582550297686	52.3252672215372	1.50730948901785	1025.08816028394
16.9606038025428	84.9559278995742	18.9844211957213	25878.979705698
51.4196622811378	23.8404542354117	69.4103917856729	285644.712353661
77.9062213320302	11.5822044447559	97.7297512818021	609220.450726747
35.87836322495	64.7166929449533	57.526067039017	165235.290250294
29.3356107580488	10.7565605602769	56.2370184067695	132099.782573937
15.2062390663772	28.554263513804	94.1774303986173	114686.761703878
90.5273795035771	9.84140391089099	68.6355586000734	497191.780866308
27.2805009633641	28.6290340461963	33.115750079193	72393.1401550359
34.1886133427148	91.2394619531322	34.0056461924964	93128.4711315536
4.99001868582141	51.3832784985806	93.4371471625936	37420.248823295
20.4624985576462	26.4831728411622	30.7495857709408	50457.0683588875
52.3685382220593	34.2460121568828	3.87626178429944	16359.5330727834
23.7290766273608	49.1415428948422	56.7780072706141	107903.17482186
59.2027296230271	79.1852498088729	65.0849331712765	308376.45608575
81.301225433722	25.6799697264096	73.8691242926846	480572.026136894
38.6429173002039	61.8661248271323	95.6373210530813	295776.407061382
78.287759982017	99.6019363160318	30.6056261685545	191803.67324665
71.5005464337831	1.35273695993994	75.9103873536955	434330.73406315
99.9743317268307	45.8762712234569	28.1327149748146	225123.950341479
2.02988000652472	52.0891867584285	90.1909477903906	14766.1441351383
65.9164232757541	87.7315603502648	67.0588124004753	353742.165004729
53.2913528970437	15.1262060121607	29.1549029058886	124416.33755494
95.722146932399	18.5180280634477	32.34848864071	247837.342616566
69.5340608534003	92.985555586119	71.677177047912	398840.415251957
46.7512453572162	78.4159780513474	18.4228848250463	69023.424691478
29.6597661256659	15.9624934274262	44.0327803839445	104600.157444048
42.0756253621798	93.6732299786097	36.451660734806	122818.113672558
39.6188380671876	6.53905275878316	21.3506929577813	67791.1717533265
10.3454233692426	38.051675129282	53.3546602895052	44278.1239533639
47.8206650098045	69.203744872213	83.2271452226791	318518.194513287
77.6123488261825	2.78743931317517	47.279497881823	293677.830554464
47.2830017578221	88.7354185509119	63.2356811249311	239317.825742976
31.9067723705481	91.6563981238469	19.700106778879	50405.3458135346
38.7208356973598	43.8493594040882	99.7549268315029	309127.530547582
70.6326665856131	22.8194858606641	0.233758239046955	1440.87742081949
89.7422821661813	60.9147485144885	61.5312907223285	441876.676324203
75.5104552745547	92.5358212842027	82.4468558239043	498167.969537487
13.5663317549728	63.5608228440818	41.4065739989271	45058.8255765019
11.7393374912045	5.48170982951762	89.6316530687469	84297.2980214863
9.53907035806731	99.2178988461441	51.2012843273367	39193.0122897499
27.2480414329213	29.5616214558076	96.168510169435	209752.283971126
4.99409979625299	24.0091030194131	60.7869169206278	24406.0743526524
16.5293429904062	38.5868841915129	66.6094174395219	88200.7925799204
96.9295197028605	26.1112586356107	92.1454597930682	714649.212843308
17.7632055984951	22.4696591868358	44.8688898811979	63881.2252748762
46.0800409235046	36.814350569911	63.3298051262497	233579.200951612
72.336380501781	17.4306495258642	21.1514921777917	122521.790908255
49.1873666872008	76.8121407500102	56.034331381607	220614.496379138
56.1513294667482	58.3691557346465	10.3609241520398	46662.3732512939
75.5446933707137	31.4924324663958	29.2328870559013	176791.159118302
96.8089029074987	90.4313402242704	54.4016983864158	421445.498967484
39.1172796136477	89.8058973125222	18.0871678252148	56721.6640990322
65.1796458031929	43.4786835043191	27.6075305916425	144075.925237126
5.18844005865864	7.06344278453458	23.2596902099564	9774.52067498623
89.300836133671	64.4973555220674	54.8817783376804	392199.095524612
88.8313674730982	83.8323018111848	55.7048763448675	395987.227250753
99.2116728464831	90.3732297764071	62.0512540291521	492616.69715634
38.3817982703563	62.012142337075	0.0656918628310743	321.709746174897
34.324319955787	42.4996199374715	18.7783652456388	51684.369355035
70.8168266637733	0.589659630966277	47.626931682468	269943.053238777
61.4858432223311	97.0086967876489	1.81568281613272	9051.10311793738
85.0030726353866	53.0717392586379	47.4907909597357	323069.05227699
94.3079219564574	34.0749393072182	7.65906925422749	57904.8724389431
98.4125114516591	59.1881872763444	25.0691431806537	197489.387227949
90.2610232421469	89.1288336524321	58.1181607110321	419784.372378344
3.14124259384131	45.3465983988716	15.1013671156467	3914.96460871231
8.68267316235324	69.4219687305925	41.0210573248166	28613.7946820431
36.0338476273918	91.4876688048156	89.3035790884345	257556.12491627
10.9622899908514	11.1424739590926	85.4433749144311	75052.4042887224
39.942840800122	22.3433801447203	54.2755352128744	173553.524987941
73.7866005892576	48.8185976395519	46.0458240612018	271925.18630457
87.3217437873129	79.8279861696297	14.939478397568	104483.304395882
32.5962839192271	44.1075979842102	48.8904191844095	127611.678773203
90.4177990298001	16.9577395217533	56.9120721519152	411789.144176108
64.8311680063221	88.310113946706	34.1459969241964	177217.989066875
41.7437911977305	2.87459276728157	41.7922746553674	139685.438951349
82.9617733681408	35.8803336259808	17.6772112023519	117442.623164023
98.948468584672	86.4228863738848	83.4776737929012	660919.03862547
37.8998639902209	73.5211050243068	67.5794779961736	205020.241966809
48.5395380262383	65.6002492433167	18.5443080728449	72130.5717497707
61.6760031100352	49.61141171955	61.1132847610424	301657.851278921
40.7935155419235	9.84435215128796	70.5151517049971	230244.874961512
62.448900719379	26.290942401728	2.83189971642777	14267.9219390748
60.6922550908199	46.4115565075664	52.086932239612	253021.870270782
80.5276354943999	51.1874133563835	25.9120488311744	167050.881855192
59.0847730856056	59.6482503521864	50.8215998560839	240342.615627533
27.2851441657855	47.0617206183375	97.3241087189969	212560.186976353
46.4556949525001	41.3677031134318	81.8231653527548	304212.160774044
43.2436504196027	51.318503215356	85.876147423649	297207.847885644
35.9233606741346	15.6799326939944	89.661728077259	257796.047710845
91.1538541154288	24.2361314640838	29.9504578306307	218527.973102689
34.6948990804446	19.5661720161742	88.002509576802	244379.055087441
53.803867184621	69.9984664075967	25.5213277098219	109971.690117956
20.5783696891607	54.7530208935972	19.2148113110052	31752.7592532265
49.8033156551127	10.1390954552269	18.6618434728607	74473.7344948148
16.3429007249443	34.7522092212207	86.1107699117927	112703.981121356
52.2244494984953	88.3819821695337	44.4598958683106	185871.486918636
71.4612707899036	11.5636522637854	38.6605595670863	221138.61728902
29.7276966940604	86.9712239989411	83.2005960782011	197988.966798223
59.253016499276	71.4988764159731	20.6492289176919	98002.3281405859
84.4055049119445	16.7691035034271	89.7802882728932	606356.045025079
90.1577871141019	88.282089518813	45.9502936433639	331542.14337031
77.9689546099218	7.72567380927554	16.3449959725629	102072.179926729
21.8659814954854	70.3074312391346	26.8749845675418	47131.833219626
63.3433222102778	66.9508639213224	52.0700854548007	263983.376038411
71.2667941510977	68.8088203283967	77.2367921942019	440473.485615624
0.326752543353914	98.8559743225432	38.739090100886	1132.64769741447
60.3577907091365	6.03337002456863	4.44251760194209	21571.243811174
94.2165374518859	62.1618185415706	98.6847685730208	743938.975535256
8.7103033746528	48.6764756167338	52.302361848477	36565.5551128881
22.5558070357356	30.472572526991	84.3683233994775	152359.649802172
92.1618502831639	14.6004713178234	89.1857140317996	657681.633919663
20.0785978967644	95.550562688063	68.5589106885733	110245.343996484
30.3466955505593	96.0487798099285	51.7844283957746	125838.902622905
67.929165214446	87.3835154492461	44.1956160500707	240293.704353558
21.5145722423825	75.0086089969342	38.0141087167019	65548.5830572214
45.780470464706	37.9890160393098	3.18437788239098	11782.5854074611
51.7021372608681	61.7859955767983	21.5882108560525	89412.531271695
42.6272801975956	71.0401174661195	8.5303760602232	29210.1384407997
49.0532645180532	5.82885742669377	79.6876535927844	312835.164040788
18.755216621167	56.504790232681	40.1805540428631	60407.5996025923
10.4821539814531	54.5049599630219	4.97938393850016	4295.57353409063
94.0806711626358	97.3929833456324	31.6488525096754	238323.622851003
12.8815009629432	11.8285645377974	87.1219848767493	89900.9545666695
33.4353778763639	63.455330111944	93.1405901051082	249255.266063345
80.4875254101968	14.7449370085021	42.573429174714	274250.396999921
14.1100816261458	21.4352621187521	86.6155284306342	97892.1740998404
54.4235285573895	3.4497716719171	48.0643006518285	209386.307129259
86.9062560699914	77.4101304656018	90.8342379286424	631645.08330793
94.2284090443267	25.7666877675233	25.0534022787632	188979.379030029
45.8230824491925	78.5699417679843	52.6644211230876	193179.688900979
26.305045956882	60.9707193482228	24.4831145711136	51642.35631686
18.4196099499552	2.95806836005011	83.8439466637709	123669.823536921
69.7764054470838	90.9727136710672	52.5723470889763	293584.752462818
12.3931476696818	37.401306509868	34.9803831534458	34801.3643170164
15.1344442724013	41.3966930059862	25.7131529786454	31252.3424658432
70.2000864717242	92.4573496099827	16.8827957876712	94933.8979343187
40.1099593319307	45.6401878481231	59.9234893994436	192402.297827125
24.9210151384272	96.7721928935859	81.0991768740881	161805.905167451
29.4335059579541	19.7493375494397	84.8919287183766	200013.367177164
53.2907526979309	78.5383484534591	84.4772443859436	360268.475133919
16.3544650095544	83.8271290576235	23.5003035362619	30866.7913518163
1.9162633417976	77.173210080626	50.8285302462269	7912.06793826359
0.125275751433063	38.6490698892075	66.9354740555077	790.83134478656
50.0525589704999	94.8313529580343	9.07413241525935	36454.6838256715
91.7519033145335	54.0372117677603	54.2998691068786	398689.307222892
94.5872585809126	54.7034438126164	29.7991338587993	225609.470383158
34.3346918291925	29.6825880961473	38.1843205468226	105003.75029458
54.2334040168452	74.9113423273739	53.3886584053346	231755.894497108
34.9553060012288	11.8239198886045	42.6525671272407	119394.682853652
50.3130903209796	16.5334070427432	23.2036109935912	93515.6300554742
8.95909615575234	99.145104044222	2.84190649573277	2156.87308487417
27.7153460278894	6.73396395061845	2.60282387353272	5891.05314436887
37.8475789267472	75.8396731810322	27.430111712082	83173.0654394012
78.4585981742734	43.2640564005841	69.4480594652145	436023.791325145
14.5918616983776	14.1505429036821	32.9997839681087	38642.2626991184
39.2765140616082	5.00688522969135	75.0489029449194	235932.743345952
92.8231608567547	96.58324047781	79.5652212781622	590959.62666449
24.8901313214766	22.8357757820105	5.37418277063143	10821.1291925307
73.1906058964227	38.7093053524017	0.922394374526081	5520.84825176126
30.6715248434393	14.7998416667025	72.8124503903357	178781.51048471
47.2866693493252	58.1229584774419	66.4392009788382	251455.082281575
65.8459798071484	43.2797962713879	58.5326613965856	308451.235230259
68.3697407150996	10.3039777382434	91.9037788207564	502795.002297038
43.7296483274862	0.513665767404536	16.7337221810821	58660.7828950859
2.34864062098463	39.4367597577894	97.1963983909476	18382.3527579508
41.0755539839522	88.0997909148998	21.9606978154558	72283.8262915212
84.0348412140172	29.2956644666283	3.82485347214992	25833.6763359201
91.6326827138079	68.7498148462686	22.8961406539658	167962.783353245
57.9961327860103	73.8171863824188	70.776573991382	328501.406667446
84.1649707827315	90.3584223015908	35.2622054271443	237547.399160822
35.6675572401825	72.0867027917321	70.9487845263621	202565.586657232
85.1450912774247	64.3871350564105	58.8692509015231	401114.219315504
89.1066427976989	67.7376549945867	10.8756096749643	77647.1253211391
62.8194145929798	73.1923297255295	64.6823308624195	325184.49274293
39.9176319643789	89.8635595773386	73.1114780907315	233594.965983805
25.0981322578401	93.3766477339058	86.3380109417463	173473.825399584
99.6289287665442	44.1078683607116	2.26475796799038	18170.8328213102
63.7272626925911	35.112590572628	15.1201250148042	77205.1343010594
75.4421506072111	93.0867310710863	52.519408372914	317094.16930168
87.9796987889695	95.3968660135904	22.6564532693517	159584.634741114
46.320342139819	6.86401356672158	84.1663469853089	312009.119121459
27.4509665742597	34.1763623504619	43.003305087414	94558.5832429836
47.4035884883833	1.37635333389551	29.9390363079558	113657.420550488
2.99265282596394	39.6108997861547	57.7168904902615	13938.1292345226
22.8544180370316	60.5082788378263	34.4752347327108	63152.9141204932
54.0360828454777	14.6104642402692	85.7011185538681	370596.219370154
39.9559536216887	40.6218424258713	28.6568891549439	91721.0667213452
75.5461089223361	7.55277971210599	44.0953574374409	266618.61407506
83.1956537684523	61.5722414410383	76.6391144858309	510203.298710717
55.9984396511415	33.2437284682687	38.3014469383169	171705.701194139
56.5699092946192	8.51287217376368	23.8803905643413	108192.922251589
59.8466035295199	75.115338839221	39.3912282580264	188714.497607914
56.5955435689032	74.6736739642644	19.5833415687371	88786.388878254
47.7749095302092	23.1438315710121	44.0701401409066	168555.756657236
34.0815685313639	31.4611814358798	61.840069449153	168728.525193249
81.1710114265266	16.1848271101971	23.1855335977414	150679.457007391
79.8076994850118	4.23081665029693	87.1433222242294	556496.645775748
28.2244316596667	55.3792584630632	73.1420028857709	165271.316952047
21.2202789887429	67.1633286370206	31.9948853682584	54435.2314981834
25.0499800202072	98.7552690209596	81.1776630859019	162799.907071116
21.3457051915405	89.86870559682	45.8855724265185	78476.7921249234
55.3586294660546	14.854851571724	67.5968956123058	299485.719780577
52.5727507521946	8.84331209635203	28.7785084055849	121157.22795414
30.4843142102801	35.2601243901518	73.0519817223285	178275.165160568
83.3842612374688	85.0658779326898	73.42214810126	489900.126231327
7.95787563143977	70.3260013598389	70.7929158944563	45188.8976220047
40.0904967351721	16.309464865179	20.9465304753913	67300.5449309484
90.0003717998302	19.7888381152084	17.115855836937	123354.67111973
87.4673201327167	93.7545733050289	53.3740847350937	373599.052505215
22.521181925345	26.2384116945529	70.8862044275482	127835.288472801
23.4281467450566	4.07558926895439	0.101277659079146	309.819828712165
93.3054981869623	64.8823427745631	19.0983079924243	142678.171340896
65.0475496686108	38.6716058144997	73.6013737040666	383127.120935461
28.0393032760899	70.4543868141629	99.554450272871	223434.993894835
11.7755584441138	6.92178546945976	19.7129302781102	18690.4610075702
70.8539213514765	93.1033427703877	23.2890431867677	132129.60274451
57.6369074566023	25.4935149649256	33.5190755101026	154674.868256532
12.7652069832132	67.249789842251	13.9030213468394	14317.9956147549
16.4893737874497	25.2419660028856	33.6518164813003	44511.7904469456
72.1939231260389	94.4450074252534	56.6146124232041	327098.478167302
2.78038733777364	32.6338740710762	46.0993365652651	10373.9209332663
26.6070508353108	93.6759207346408	89.1545202821146	189891.108267518
96.1567412033013	26.1471665019228	11.739867303146	90429.390562377
2.45711295612789	84.2273240737039	10.6180090864475	2207.1718155675
79.574964939915	65.0622413659934	39.1890371769985	249597.300751095
78.4215031223702	63.4536671642353	69.6743145146946	437237.15786105
9.71886496431985	29.8156797279962	88.852696472523	69203.788698572
71.4371680053349	65.3227338299114	4.62039372242208	26525.4274079569
4.64855101027217	97.9221788586529	29.2177571660369	10985.6187673654
6.21947896331809	70.1300880736223	95.3748444824301	47574.5471110567
78.9209641428162	35.3894475035428	76.0969658387251	480571.672986811
77.5537130688123	74.0280259218072	5.57705360895362	34721.6972286538
98.7383863113902	29.510182532424	2.84243129071091	22572.5663076638
94.51484860899	47.0141462748759	92.7070969655576	701095.778774291
73.2885271683804	75.8471330932065	37.0590280728781	217400.126860232
95.7904223957358	54.0714368534308	1.58337388433344	12253.7642552542
12.9784843676221	80.8073106591835	50.3636243082992	52411.4808625643
66.8277990050065	15.0779985229121	94.9154073528798	507559.021204525
38.0091664574365	20.0809226587539	93.243827341035	283649.61236271
53.9034978310998	76.4321877767785	5.37066673751409	23279.817826972
93.7297167986594	29.7219003375466	91.455211918447	685885.689030194
89.3949499363016	49.7336390567817	50.375351201255	360384.159892784
22.4731558204456	63.0127792485357	19.1540020816657	34556.0698693129
8.76336416339306	42.4237785987629	61.8834639397846	43504.5864157228
21.544995914866	19.3610641934151	87.5322759572488	150990.602233428
68.0827168714728	6.83181228078846	41.9877901057528	228811.426066304
43.2719932783342	10.8637591574717	93.0432038308178	322213.191260946
48.5281467280517	43.8431184509406	53.0358852648794	206018.657758894
72.0364872913996	38.8747750115942	84.4397466750769	486739.419059855
31.7335118940099	25.1878925779156	76.0505041256386	193187.966177312
83.6455355458682	64.1994901192188	64.8948021365145	434372.838308153
81.9507205745791	64.7365838823991	92.9289897817978	609367.813990883
30.3115457705955	62.2152496715508	69.8579521997938	169520.20124353
81.4045831213416	3.02393057290782	22.8308799097436	148803.060907687
2.61805780914826	24.879546192451	70.3407453115175	14852.4910051302
83.7353652746779	71.3102266487175	23.8032431573691	159573.860840342
48.9276248052978	73.3479700916834	54.0335979343257	211618.84852888
10.2676581841023	88.8435836102747	37.72612466718	31108.7162154748
57.8886864397713	53.8917595522	63.2882401775592	293213.847277093
15.1859794465359	19.1572356357874	98.7598683200731	120101.226436098
91.9554300283221	77.2492033754666	77.6930108043809	571663.537496953
72.6968462815273	61.8355506924847	71.6881713283278	417040.317700739
14.5768776030677	93.849597373284	84.2620201595677	98382.1723562596
20.7765820265685	49.1891284227831	26.1914116542521	43653.4410100954
49.2066905195933	35.4297290774637	46.1283352770645	181705.817453004
29.1953893489102	81.4240403620852	36.2921745465216	84885.1332963445
66.260999083879	32.1234420798785	61.6994369860254	327181.307008551
10.1777612295243	97.6179315391046	30.9449665610937	25316.0384731539
76.9887988943299	37.8336564649963	63.2656531162923	389779.731575093
29.45900708232	9.27450214105192	77.9052971162982	183721.015959942
16.1295216904272	2.10366273950654	88.8038172098787	114709.047670357
25.6426077402736	52.9246773259443	67.8838047945537	139377.422261123
97.0610439286408	9.68979209279951	21.4395118527716	166595.312140038
20.4106018638053	91.4832790476765	19.674201790424	32244.9839786008
90.5283626686305	72.356701565208	41.0607862067732	297493.259614869
16.1328408663772	45.801534071097	76.6981566290501	99108.7324512753
47.1300278831022	27.0887179705977	78.6699445246009	296737.334320523
93.7328760645876	83.1362886033167	59.9595589089716	449734.552328158
13.5748983098477	5.73923153230813	16.0061021131364	17502.4966818292
78.5240258333969	55.5329816050939	18.7610929507923	117975.723802462
66.4179749028089	59.4789462065924	85.9134723002776	456615.90776424
73.1168845581734	30.7002794069565	51.5302397609244	301538.447348361
17.5773884920541	36.5963023924262	46.8985531630745	66068.3270930091
36.8484886895966	99.3710332595751	0.527585580122136	1675.25850255398
70.8218898233716	61.7175640117212	75.760118206406	429357.979569576
41.3202545047256	81.6705082971586	51.3684930952036	169924.736657444
24.5658376174314	60.0859779895686	44.1904175637756	86965.9697694561
88.2228768670655	5.42257708480975	97.4453258581341	687872.55875626
69.4766727608655	5.95009658248248	35.0325127640609	194835.39402396
68.0074231152343	43.4306159959696	19.7699999175247	107680.53995034
3.09773474816943	68.7143243704964	47.8592957282663	11980.4322720294
64.6705356818445	67.3338948129805	88.8893283896008	460001.63866839
5.62673486118077	35.9212875293605	55.9826345083589	25319.955296714
73.7907893956252	49.1321701903217	24.9118287935639	147181.080957259
98.4511389954526	17.3042495296715	26.4964934446156	208808.796720636
70.2629422336555	11.1936936692361	56.338029935935	316798.059435724
74.4939069270573	57.4324823349951	79.3156112937907	472802.381246584
57.942629837816	37.1526484318947	2.11781214286829	9936.92840481994
94.8932339338844	35.7446237954645	73.6915486484624	559546.349187901
9.49016823566954	9.54022449113383	40.1138131400159	30574.946821837
91.5075561488705	98.497766918679	71.0065719983536	519931.029926253
48.9936682129167	42.3166169676224	64.1100981249377	251399.110130458
33.3150412873305	76.5568058388505	64.7792944253404	172769.989467549
85.8339524583596	74.5278553182932	95.8725910862292	658449.874028412
2.62701863606246	86.6152940616516	51.5668635534756	10957.3689246617
21.4779352784288	80.9391070254557	1.28461383478239	2327.26822409843
48.471343400038	52.1616226631096	82.8593931550058	321424.487962804
89.876223031213	25.6170009986735	62.6535128367434	450604.887472329
72.3290453193022	88.3051437891696	60.8386887256952	352152.341920618
86.9619891485898	84.7906427677628	70.5995399028007	491278.113833823
40.697323419933	2.07783470813663	53.5060161594875	174324.131564386
9.48297157833916	6.00377950615425	6.11401998330804	4758.32621848862
2.94369652798732	68.9281571894517	55.5621704432357	13204.6534576954
51.4070145229346	26.0709949111723	6.68981017233411	27632.2534947884
50.0670278878449	2.09284238781858	75.1988968413189	301318.821223159
78.7398008465745	59.1732687308297	3.53883295042916	22411.760139687
81.6389747922153	3.95973708518415	95.8621907976523	626207.278244485
73.0267171771776	10.2684946252107	37.3813325257382	218506.879845049
77.1012865711487	36.1186962745264	99.6787832424767	614948.994547329
33.2589858984317	0.793332391736223	75.8731154160567	201997.030055417
58.7736255859301	46.4669231303073	8.33526238698974	39311.4872554737
80.5565396082081	11.6755540858844	51.273999461873	330556.477481729
16.2323072936438	71.8533205035262	86.6936338722655	112699.016433381
59.5743018986181	66.7564616289983	65.9335521466296	314355.627266527
94.7205388515915	55.9202963933232	6.88537820304417	52294.9386871477
43.5860446602838	56.7229109440665	92.5141491548863	322706.066941843
26.1208158764289	46.6629271183745	3.93554416264925	8343.96995568926
93.411575136773	37.0781511721875	99.0720956707378	740478.440696375
17.8379143239494	3.50469729356215	69.9633553042623	99960.0270186771
99.2458186821409	86.4844961780907	86.1983440580548	684506.018006921
72.1915895399469	96.0696007459937	16.835914414421	97352.9138348443
52.9482035870465	90.9970228164354	69.0505030779697	292608.007580825
28.0474511313055	75.5176776163525	84.8480659432001	190501.758650216
12.5460871494771	28.5810335273087	22.9517493433015	23156.3717995211
13.2592158734339	32.9891797568182	12.4896385390834	13368.2250856693
74.6546306272319	47.0828216918251	5.11822317118433	30687.9248250005
34.1550411225854	56.9221700002295	63.9516353128325	174861.65871731
37.1149953585256	60.2734830858923	7.82117588832025	23342.6325434575
40.9229756307653	23.8053861971081	77.070406011257	252436.027764148
83.3633894152315	57.6399048782804	55.7130805300926	371674.498220181
61.877343801051	36.8382028284236	9.40641560963491	46683.5210090362
17.0872422194145	27.1615855717025	72.8460679880848	99699.0726755474
9.00852284965854	98.5502557812414	42.0108124927059	30396.4291418609
24.4780792662986	64.7920247394388	67.0847395856698	131488.445850962
8.99129831481439	39.1025247313398	80.6677374996444	58144.6153792354
17.7073696461392	11.5870161991288	88.9783228511574	126165.764257517
18.3248041152626	30.8374124013965	66.8216328187428	98079.4665652373
29.611245941157	4.14010591250189	82.8956507209995	196491.480076141
62.8327415582494	38.0240937208101	96.8008641043474	486701.094150694
76.3723420283385	72.3700994640183	74.9571606490466	458092.312844968
51.276240292981	77.6956725808535	58.1147886684779	238512.629467255
68.472721111899	10.0480615784188	95.2474571067223	521868.205366892
30.8265863690156	91.9918051106886	21.483120169211	53100.1007497699
29.2216296916277	68.7152942296011	20.599101380608	48275.1450019538
38.3620527074946	11.4478020402763	98.5370475894645	302526.673061435
30.708111656312	75.8840495109839	51.6447182273285	126992.941902686
41.2400318346514	74.6904579905876	23.819125310026	78704.1188847219
45.0699467531275	81.7718957560373	38.6222951792561	139376.382977011
23.1256066146095	59.9867315337152	21.2828226867477	39494.2548081771
91.8280018938728	56.7870456659696	29.8393719896483	219327.192606192
82.0858394877576	82.469879366587	68.8050502983945	451953.625179288
95.1617170026043	96.5821891920729	62.262302678036	474119.01019022
82.946982534022	4.79516611183604	10.355237382918	68834.8555469242
23.573822895424	16.1864482606235	28.604889328144	54066.1275971895
60.2715914933662	83.0603272818411	60.1357005212069	290077.950078527
54.0588486602546	1.04540126401519	86.8488311193738	375715.82542418
77.9414870979767	65.7628312415079	81.5685157493809	508725.713430518
87.7043655455993	85.3070200020162	37.4917603129186	263175.284114576
36.7804406754015	36.9512454965551	48.2972420867923	142231.507788702
81.6772808056798	72.173746571565	77.7823426856196	508364.019620557
71.0206340155081	38.7078829598898	21.8990584628596	124542.801309998
69.6592184570644	93.0988057726528	15.5173182548682	86593.9409746928
23.6741520510262	47.2114549671942	24.6902824423481	46881.7200578346
13.5618579665825	52.4491021293863	97.7155171433601	106136.317170353
29.5174853659942	3.54777982033428	54.0759069660969	127814.783401971
12.6720378603304	22.1721888743902	66.4646441022661	67499.3989149841
38.4965118128149	80.8164024341879	67.307623599932	207408.698160582
96.4597848808345	11.069377236607	61.3632343568976	473646.750852686
22.6602345359493	44.066096800185	6.66366747063877	12200.0214203401
28.2468963776528	67.6508670782565	46.0913059660722	104274.907482747
72.5713221563227	46.0386410931759	35.1007071212462	203904.377952855
14.5202566797957	2.04211215766072	60.5221805330662	70423.8076928843
84.5416013901586	69.0461830830284	61.215872787753	414143.03327783
76.5103804692523	22.7202554468245	30.4219887533683	186327.834732122
81.0632322613512	21.7696177745224	83.90836341869	544270.652198331
89.9590885331403	8.00958664848157	17.286255123634	124524.460405875
88.6086883299143	54.0542173587403	0.551978125405472	4032.80461431871
1.56174131119166	59.4133090393851	21.6990425733067	2831.06329600316
55.5829063647679	7.4398888253263	53.4893233709231	237967.364195265
77.8610136291446	18.2205213796475	34.2469236386491	213440.01505481
7.92772098644254	41.2607526060096	16.5743065057843	10631.718201731
24.2125111826532	16.7774087097257	61.1832830066903	118632.073919274
45.5424930765572	88.2400422514261	28.4872508227785	103910.433869323
46.5194159119164	91.0464818003333	30.2321260777303	112630.467752914
88.9155302545494	43.0669391958142	50.0718276060318	356293.048192377
26.9431406160813	13.0754294619345	52.8690232359983	114076.60218259
12.4855451668974	50.693384864145	1.41614533250277	1534.50772094835
23.6401223332422	79.5819890906415	11.8094404474902	22454.1293492645
25.6977536136911	59.9306228295712	13.9147689036718	28726.2642302407
7.95379492111169	68.0393781880169	76.2085235974621	48611.7574347932
67.0107885204622	46.6811263847649	20.6968905767982	111073.196597838
52.4847537323002	71.2031731458316	50.3513796547981	211534.380901091
68.3891729181516	28.9197618640271	23.3754988435782	128010.482596922
49.147726989316	2.85250912973332	66.2131114934308	260457.914143382
28.242843196939	49.8845785372633	64.1812198373201	145132.810244296
52.4121104832021	19.5307783340518	84.9670116858989	356384.032312708
92.4818007986599	96.3823601452367	87.3899090710032	646678.093001401
75.2968222931659	76.3097111315221	94.6829760673916	570466.177850757
49.6850616469641	61.2793740374079	80.8563838761826	321508.353395098
89.2350738372192	38.629818414469	7.6707598867968	54880.0659908713
91.6640983263281	91.1397960452596	30.0010667899569	220121.658890347
45.5049193752035	53.5850826182224	10.5231598449911	38428.4432254961
32.6308932154519	74.9595001187919	70.2905102370473	183611.370688378
33.6789844499412	40.7871211724048	45.2701721750606	122092.273978402
25.6570706328197	34.1133328298329	34.9605224594474	71878.7675281856
23.4961740574505	74.6898095138685	80.5350023073638	151501.15455448
35.9963465349144	80.5047150848533	5.72744404480726	16613.3648476971
28.3404535060483	39.3993590131241	18.8276857528354	42806.8122163776
98.5656954331543	77.5090879087881	27.9546014650172	220549.178716487
49.2121731959888	50.7751327245845	75.3052312699029	296594.726705476
69.0777551042003	39.4257271686905	40.6690140595141	224865.935482591
15.4395318184939	38.2814419666753	31.8388056862283	39446.1002764292
44.3299365915489	88.3429536749322	43.8576086746359	155656.400928286
16.0543711618082	73.0390980090629	35.0358334666449	45118.2619549454
40.1424349133242	76.624882037454	46.0804794161562	148102.611659026
59.6718665055686	48.9068371464547	41.2204110135448	196895.909064393
84.4777164354567	40.7794798923452	94.7121827228777	640205.513203714
90.8950661374311	87.4205637419379	94.7890180548267	689388.32521565
14.4154930312462	24.7627057821968	46.0435974775901	53219.2926857365
56.0292566307376	1.69700540103106	37.0183944741159	166049.049923849
38.827332029562	9.74459076129323	33.6728418501149	104714.128871467
30.2576763671402	80.8404950199406	48.8436408664045	118351.606234279
74.9285063987979	98.1581809681419	85.1530071788195	510551.011462005
97.5410338106439	49.5456212912735	6.81462225564616	53296.4239875799
35.6500849428161	42.9501174159467	52.6235979967219	150202.859086379
50.5834170457781	69.6100320631035	32.8804979027992	133176.63504721
79.5460939427191	21.850045196595	34.2104215220569	217824.432337085
68.7882090497445	7.62598367163267	73.1013416194597	402400.829530894
26.2446682875246	46.0687194530281	83.3159957620492	175048.053745583
62.6387228922782	38.4181169520372	70.775860250809	354784.759817043
28.6250262378904	24.0971866236289	15.8150093059128	36336.4045067387
13.0816674605966	76.0443046078989	97.6820417954347	102347.519011198
75.9827627097013	96.5052705878531	55.9797570733429	340399.727860043
64.1162674841106	9.49250379876728	47.2151959272293	242300.970510794
51.6101058837527	77.9807143545932	39.5294053012827	163329.343449678
69.6969731472086	18.8638158469238	8.43560961454711	47154.916542834
44.2552851656027	0.948660514557809	27.6373358659129	97967.8543970813
17.6028375074797	41.0077380592036	36.6972541074441	51798.0640819223
95.3757713903205	14.1326006093733	79.7172009286951	608367.162532118
2.14616272187139	53.2759309953983	1.18250469815807	323.027800129971
57.2797135585822	55.7759720343997	22.9690096343296	105372.663406297
99.536272024318	69.3439709750677	68.7073280110451	547229.703277715
16.7775062978169	87.6368641092025	3.66807935984438	5043.29796485451
50.5266569966169	1.96346218911804	78.6349951993032	317973.074429265
40.9371025789594	68.6594099630955	66.0981543517822	216589.353998304
93.8193549939355	98.6430315920472	75.5098496974133	566862.831544026
49.1572953681878	98.5761461514425	51.7652892830249	203691.329208427
70.2697331265146	45.6081203069508	99.0334076619185	556844.090160987
36.3681781370366	34.801051735844	17.7932851514385	51888.7491224482
34.9732168682277	98.2913900841529	43.7026558754983	122393.796932106
93.6465493258771	48.5870067917901	63.0585992458957	472537.61797612
72.448597629284	31.509426298808	67.3614963051123	390539.675321247
82.894180658054	38.1384873533794	91.7498711881621	608562.431809976
48.8398669558849	1.80104679451314	90.7602245891067	354737.383505457
56.7664296093326	50.3631782070622	6.382120594515	29103.2159589446
72.9220112666859	12.6991991291519	63.7231139433728	371865.410634155
66.7076703158574	30.5174566418702	48.1090830918784	256859.588327297
24.9193090526187	25.6058502513567	28.7509054108169	57436.2157979803
30.0106062192084	0.229181524581767	72.1540233550789	173350.878563267
48.0192883095336	77.2712775811915	50.4887539952352	194074.722758905
95.7662418604568	66.179887110624	67.7295702349782	519016.512338218
64.6414080354886	39.7966331038198	80.238743452994	415059.62846399
68.0593618547742	50.1051178487892	68.3329725308765	372175.880327302
94.2438041855513	61.2551084945355	11.5493652708481	87196.4895242573
99.8002898431462	13.3072433875949	95.7638682083772	764700.944295752
41.7794929973203	28.3353859003173	33.5552711189877	112273.777179115
76.5760629351679	83.7400333016416	31.8291500749322	195108.079944873
44.7160758829613	86.5931228918039	66.8347742737445	239207.107043628
67.4045718289865	5.4758796880646	14.6785359830176	79272.0346409339
9.45086765389258	49.3184540383901	27.8004048741104	21139.0357751878
68.5498389557857	83.0148406828874	65.9415739726235	361742.74210515
28.4580319209029	91.8485125660436	54.2226902955905	123565.684101532
23.4392582450364	80.1232816162174	28.4094861755529	53391.7826462059
25.9242946596073	97.8780955773648	97.6195598338072	202577.458693823
96.9409232588585	57.1478094542962	57.4578753320247	445721.558654309
78.5781539546632	6.37564731310728	72.7197130718102	457254.464743651
70.6091301308859	8.6433873781486	87.930961712258	496818.297445981
98.2323674608063	97.6798824285352	66.2083464994902	520424.209784825
69.1193830984648	44.8712076611982	52.1801043339533	288652.52972611
20.4388516016718	89.4170103496253	25.4765954501228	41776.9882976709
51.3746968382059	91.1188906636276	67.3679708390994	277000.726277106
47.1728774285755	96.1414404914415	85.9101168381668	324330.192918516
46.9283838528463	77.8060469625417	47.2530754811264	177520.837152466
94.8179628443373	94.8100983494838	91.2525275228907	692310.301129386
59.3502880681892	67.9077822186326	6.24962032424272	29793.3413248492
16.0373090917859	71.4159602904913	48.7560095200786	62673.2155804445
96.6156361676382	13.7596346722686	91.5068195173117	707399.166507386
60.4787371597781	8.27751311170012	48.9816930722066	237108.075276393
77.5130092717985	11.2225862342459	48.4301837223959	300437.542392718
58.439061704272	36.9215423122447	27.4132145527973	128280.202941069
69.3576351235407	96.5415422999041	9.10884856110705	50661.4555917481
82.8296139297259	36.2389697684444	66.5939910486429	441396.365487897
21.9044193294979	93.0393722005854	12.555614950605	22121.8763854212
25.0046435397214	9.59827022432505	10.8805484179762	21885.1387766541
59.3612744790608	12.1930563669812	44.2895866539152	210446.904794177
16.8584845103059	48.8612134889167	55.3112116973229	74717.0564516454
66.2541592668274	92.2508348313854	96.2537926855566	510297.128850005
73.1418738719569	13.4836618039045	57.1510380296431	334530.721217245
14.1948282768644	14.4381090930961	7.58896719419937	8737.92688963337
42.0782698459825	33.3314839304488	36.2472017276837	122137.562836739
21.3162464145377	45.4992084026086	1.948180693317	3442.23197750321
28.1669805262342	0.839190462152684	46.3906572590082	104654.779169095
68.5256365485112	40.8339589431355	95.5899329988603	524148.880510115
76.2733415425476	18.088055596057	97.756862157347	596619.402836406
35.4982063136664	87.3352380297658	14.2974862697558	40722.8093896483
59.7703432902783	54.8879220377295	27.2785031737804	130555.639931344
17.2044970665072	86.1317027512682	97.0876621364073	133747.551873589
24.8292072881543	5.31221120970803	77.1915379849219	153448.375801525
5.26106316887199	51.1038771399198	60.5854053176623	25619.4915590347
16.6501048752982	14.5795916738851	84.2383194320181	112326.148244957
79.4209123692359	43.8657096604299	67.8594248735338	431276.594904614
6.24376430695945	45.5260524112727	92.3508197146775	46249.3401482361
9.43640421314547	31.8136628891429	97.4727470261515	73703.3792563551
43.4005031370576	92.55160180068	5.80765279496576	20284.4042677482
1.17776011415207	72.1514922655791	2.63787270586889	368.542500734622
17.1916680309553	63.6561985688488	70.9767621267017	97736.7145915471
98.1373286054981	94.5800998401917	63.9967636386191	502557.713831325
54.3505383980456	73.0327868497534	46.7937536514234	203581.25636963
91.5442765218295	52.1926922823547	55.7166128424865	408162.961032984
97.3405774504722	64.7242350851863	9.43442483964607	73588.1889443381
12.246191499087	73.6006491165353	81.9904694277174	80445.6791769494
0.551639706439488	87.1009123366923	37.4734509186577	1773.74747712343
1.42138211375198	86.7095950918552	91.2230621878813	10493.0263164431
97.3144699774452	22.8864351219733	83.9393102401964	653600.758903764
36.0226638217276	30.1047889267686	59.2903836034757	170983.804512742
44.4362253182881	40.990515354387	9.5933238155316	34223.2878894609
43.1460020288195	19.2328774149405	23.8321066981259	82380.8099158707
20.5221349017401	19.4550497019517	2.32976645546809	3944.94251909318
47.0574076014841	14.9643067050516	15.4033210575268	58107.2285936451
69.1204144583123	85.520317361276	88.0446107146714	486974.398673508
44.6311255621603	93.067888547158	11.8960793840219	42594.8330148567
41.7466813830688	77.9567920951636	85.9938392690125	287316.592709624
23.0284615655896	15.8294964593861	86.5489055815992	159567.051658376
86.039426436159	72.9165696122623	89.5457694589616	616477.331522687
94.0022691875719	19.3504754708417	1.16887277155854	8910.13543344551
31.6357573073904	45.8184362590058	79.6098805532834	201601.508836321
97.0589817056096	85.5406773368339	18.2145709027707	141551.016322204
88.8212844362851	13.1757277183054	3.23054757630367	23075.3108127855
82.2058974375779	61.3868219070342	16.3146371558076	107412.751100929
64.4621309536087	63.8411408938157	54.8175722168676	282812.60150421
83.4995119628021	75.2028636824309	76.8396445886175	513405.825803579
4.73852885718591	25.6672671766269	77.9512012715714	29669.9213342118
59.1363944302207	54.8656857915199	34.9070266680343	165262.055794169
99.2410768703287	93.8038565240678	70.8253377287152	562422.622872194
25.6436844678114	95.006736091349	33.0623604754839	67947.259183548
10.618221378396	60.5515375388791	61.6060448107641	52451.7297638462
24.2819067805175	81.0568126683171	45.8894487618803	89262.6653636248
32.2844929251036	31.5104862696973	21.9119512788717	56713.2988830359
55.8107106446415	27.2134068476682	43.2058051875356	193027.735319224
29.6326005948411	42.8744136634574	63.9367188624695	151688.900271696
70.8678961558552	74.72618964124	83.1133514071359	471325.46853488
43.5821853524187	46.4982695774693	70.8725937669242	247222.601436541
84.6180037794026	98.3740149159476	17.9772277843222	121815.770287756
24.9080719118603	84.8656172964032	57.9904363518889	115674.39670824
82.1048200446241	32.1861970741295	77.7895659780589	511071.865278235
82.5671010417561	17.8596818088529	75.9045186538154	501497.284897235
25.5092210606592	85.5224811885524	25.0622633007446	51265.5051855314
73.3641509378589	86.0380670326809	34.376746355521	201881.664670315
66.3838320615281	10.5004971441383	73.0731156307948	388189.874899784
78.5937314971162	76.0526236575773	28.7283978693541	180749.759078907
75.3804853348658	13.9112454817806	44.3893621856805	267807.333220939
99.7330365140264	60.7066780411042	83.98319707619	670191.940845147
77.0399870341708	79.2711275612836	98.3656005414012	606366.767225438
88.1228257095796	21.1791667976633	61.4553209617717	433369.323043238
35.0553726617305	3.2050981331146	17.6550036000898	49632.2184436275
80.9838874518952	80.3438301482198	6.40956937606998	41645.7475973412
97.0322978591031	3.93070192420973	68.5696709851626	532397.81913064
23.7071739766431	74.099969536727	22.9934679549623	43728.8116107727
42.266619033682	33.9317886538593	66.4511570843916	224813.259266667
99.6466068066838	41.6090862171992	84.4224693484357	673113.008705031
61.1773374325894	19.3795870327211	73.5046010129627	359865.262321429
1.84948211971611	94.7056988641044	89.9502222039451	13428.906210455
95.8205803657395	13.5555935964936	24.4236319517222	187342.92706026
5.48315799188338	46.9374220441762	88.3624008312127	38880.4003439733
96.8550374614183	85.1338729233851	4.56302777856604	35476.1781144405
41.6044605362721	24.6823386656703	49.2895815278608	164173.31596202
85.1021901645094	43.1395664540402	58.0433288343742	395289.152659525
88.7484944210047	99.4206976266234	94.8949088303997	673862.422953318
48.1761384430461	92.7650963658072	63.1653395422117	243564.971407008
9.02441811287155	4.30219947217815	47.2531083707912	34234.544565668
49.1365170282782	54.7716037786356	12.158562824516	47914.3543412978
62.7234988148974	0.149408756693326	27.9710704451343	140475.472313344
60.5192752701413	72.4761382621074	76.9213362500037	372537.881812886
57.9439457532009	61.8769033479014	75.0798039275919	348153.606875307
67.2631197365915	37.2333045699345	1.80845001964068	9851.3592166986
39.0783027429183	29.4159057744743	84.8456070568963	265369.785518087
3.99539253729188	5.51410962027556	90.2346611843061	28961.831352067
8.84760668414646	70.0689547819191	67.6039013462218	47970.6183540168
99.1403851217477	89.296714545474	4.05982573440101	32319.4149468559
26.2892809594294	72.6024881904165	49.5419059477074	104313.686777992
4.36511221796162	58.5521323351981	68.6580696832699	24096.0143068881
73.8254171770199	95.2208100508844	3.68705560882775	21895.8734781264
35.3688177027746	36.0747864196355	25.0573191508607	71019.8202533628
76.2900596847559	9.12523372648386	31.6444939510907	193252.826577809
78.4109837325749	48.6916856292688	16.6809580932966	104757.626695779
2.82890111123113	16.5584152896677	45.9626051785997	10521.8931891855
80.3382302677361	25.7324518478957	91.7840283176213	590021.312150518
91.3542335255123	0.174413713592825	4.9015343400891	35942.0730190254
95.5315345483227	76.3250775242161	28.1928488256123	215584.48892797
93.6793924744447	76.3796113207345	81.5134490163779	611010.430588072
88.590875349948	1.5676052166543	89.3112650291862	633093.051803744
83.6095542362622	12.3748704542017	79.0275758229961	528716.830954649
91.0768565016319	8.04415746844389	2.26394569144582	16615.4445493839
56.8043608305194	7.80735431430221	7.92283779528635	36124.1389540098
88.1041226336897	59.1245051513725	92.0869701831462	649179.337118467
21.0617844551844	49.6127946575139	51.4139837739626	86749.6195383637
78.578188156118	49.2938944941652	4.24667468018244	26815.6801645758
41.9511593902693	64.8198915946983	79.0627365243288	265461.876941039
63.0984515355225	84.0743152729167	72.8113294800991	367662.57155496
99.5121028673257	1.71498443316437	9.53997866754101	76067.4670813147
14.2809492286737	84.4059143131386	78.948560885584	90316.8311747105
36.887119367437	77.1896490407727	70.7159301485602	208800.556525542
1.68376357500218	28.9107437700923	38.9814432412296	5370.8427384478
51.5689810385195	70.0633657139209	90.6135640037553	373947.933115387
61.7722666976289	91.3042572841459	12.7345202532159	63051.2145078409
14.7022991116438	94.4897083709908	46.0341758246115	54264.657786515
10.74262377118	26.7973466278263	52.7282877334317	45435.2125775024
95.7542969420509	15.4360575516756	61.4049890866497	470503.324698117
90.0962689111633	37.0596347043015	5.17817641116967	37442.7499528148
80.1595882074444	22.2813846660393	2.15329214059079	13928.5609024067
8.84485973247425	2.62615539784353	11.1480336756446	8008.22353231805
2.51790828992303	18.107975557867	55.529981252737	11305.552010843
83.4768139923243	24.3848891774822	60.5070151598235	404194.627978186
14.7350281615545	99.7118448811823	78.4043390068847	92543.2114603608
92.5484294910254	65.4934237444018	95.4756138104131	707009.449027631
93.3466991589559	11.783381817976	19.4315237951002	145229.488472105
10.7109121861622	82.476717659597	46.667696594776	40108.2880125686
87.7612266196165	73.1422577720203	91.1121088568475	639808.834654157
40.6329516969627	71.4379700858982	41.5958558298875	135332.992058371
13.9149272738958	55.7217956610258	29.8012686704141	33294.5988974913
79.6728876751213	38.1068316666157	25.7359561697148	164156.635609722
13.2908654088512	34.7355124022378	83.1904174333194	88573.8113129916
48.8202017262015	8.5378849956208	69.4535642686375	271378.961455887
75.8724134119482	21.2167988739456	0.617846529338062	3870.20058392598
95.6681576520803	8.85715926533058	63.7152128764506	487761.362424011
94.2331605602038	75.9534517938633	81.5012626726182	614529.725703055
32.2044900109925	6.96216609034197	66.1319477344221	170499.652017654
92.4013605830732	58.5777045545506	33.4934836292938	247707.476641091
62.676866019294	28.2791819657976	95.9159053494223	481056.667896402
64.4672798745049	52.1658910419883	53.5346540043212	276218.681814509
61.1262670435387	97.4270128516329	56.6639799791328	277212.605756336
4.78904207691841	68.4214660198389	11.5862753436787	4558.97281085119
67.6792177560228	40.1481078340198	50.8915835297666	275664.205092791
96.595039042862	10.4771776890862	81.4973224773878	629898.963727359
92.4108664512738	41.4886393540972	63.2271091258082	467549.755002015
41.6252782430859	54.769935333879	13.0092154826364	43440.9771351201
32.1968671367655	23.1350805396115	53.3242762620069	137469.971037761
12.4123058675642	0.602958610241455	95.1082762250197	94561.0412033384
74.8359058663619	54.1135887683848	7.79940178785536	46814.0238407903
31.7660335959826	87.9897213710753	43.6731432815911	111105.802938015
2.95299752246517	37.8420597267849	78.1661175237138	18585.9481110599
72.9708973306634	82.6495796329671	16.3639911741812	95647.6095912845
68.2759428033865	15.2736164637487	69.2837535163435	378553.087382863
51.4475525933085	60.0284440633267	43.4680455530927	179025.964777685
80.7974825617701	83.8359676721994	81.9903462210639	530089.085522392
89.5353668528828	32.2296612453944	55.4411463581684	397235.470233838
99.2433659871202	40.595687504017	78.81459502637	625866.055946296
40.4525594006119	41.4545146926435	26.7898058380966	86817.2969597171
23.8121015212898	57.8092925718041	52.9282558154642	100946.64006581
13.6985343978327	12.8631350914163	64.9212676676911	71266.0974637418
43.2996514545941	10.4171121396137	18.0938129734621	62796.4636188417
84.0225366898608	14.3595618326199	19.8095766638061	133276.070563621
68.3600695399903	43.9755329937345	15.5646673192154	85240.1392246702
30.373138844409	47.1845920088767	98.5857911401332	239668.793790814
37.2157471558051	68.6694072793856	25.0564844292785	74719.6631306718
17.8056709414586	35.9335565536649	37.2624721185135	53198.665360602
35.8757842613788	30.9474424703277	47.9319424363307	137687.68208597
25.5757838291377	4.11564021073455	30.441808153065	62405.8483752698
38.4123939476235	94.7519522047476	71.1425628855118	218740.492160149
19.6212236037067	7.46163046084833	47.0877424186155	74033.529839152
44.7619697628552	94.9703558363172	62.6701922310267	224539.299974203
8.25942874818961	23.2460098891134	20.827921303715	13882.1385584748
26.1322178163188	8.54703218068779	39.1608292103174	81988.7455033341
47.2596179957223	72.8504190754447	17.1073454775069	64798.9289750259
43.2761410986814	75.3999120872753	58.053351335252	201106.001890855
2.04480232116118	89.5171540418754	27.6764193110911	4647.42451589992
15.8479140616107	60.2930917089722	9.20444589065187	11789.7013967837
66.1617919035676	48.1699678073359	26.0636248760882	138073.290024352
58.4978346093657	32.0748305154442	83.7198596161596	391914.440107634
18.1196434355836	46.3236058746744	75.2960877987452	109267.061040613
34.9276367955937	45.7466624816858	36.4528169138687	101976.859947511
62.7164687155453	58.9621886692176	59.9643601412483	300980.233347703
51.194059102581	73.4537107168521	34.273249154068	140486.939426467
84.1684207237795	99.9318021244777	43.6479759540816	294022.496307564
10.227672413017	82.7898840656615	25.8220749296577	21247.9778723934
96.1379023755881	27.9535348660674	43.2073210555305	332428.897083783
15.4004307516054	83.1775632268155	3.55839768723308	4504.06857351248
73.4955257978407	52.82072717524	7.8728520831572	46409.5522704211
99.2422077384397	0.744442944309931	33.9456416430043	269627.233579973
46.9759807594342	75.700569394062	20.8438543917472	78452.8402287333
46.4136941730306	85.0602391268061	74.3206006092687	276079.490194764
61.0400142959526	22.5088230617267	49.8213558688768	243407.701958399
95.9679787848499	44.9802201868684	6.85137794645813	52721.0314730145
28.1957118870223	88.7462059127256	39.0159130065528	88126.5153713512
93.3176809193157	9.25413679151385	25.8840237558354	193354.965580403
25.5145671880883	49.637475491965	75.5175246633567	154263.756552106
78.2183774020129	22.8641810216869	87.9028760484502	550169.626678403
30.8060254377485	11.0736641940093	86.8762117721727	214224.863183102
27.1197270811208	45.0244467008964	21.2493946106521	46222.2225983938
14.6624750791087	3.18693343576045	44.5476757159167	52374.3348013476
98.3311030822042	23.3694002848616	2.24145301201389	17752.3637742604
6.27592530093185	49.1410801829491	77.6549896072094	39108.5531215588
74.6942062831559	34.4208218338785	40.0713367563379	239567.735497576
30.3084740486423	59.0748516247906	62.3329124826219	151257.236828467
68.6427417569342	23.2236664349265	97.355239159582	534738.44322526
64.4601602194602	89.0080836404663	37.9021180613286	195574.128231211
11.8542429349372	56.7484062321527	69.6842184084613	66204.2922996098
43.5627738012394	83.0344221602712	45.2309238928843	157750.760509344
28.02317211692	16.7856268450441	44.348470655574	99542.7861042664
12.9905873501818	31.3985734500356	24.3758468710462	25452.5254410386
54.4100871207288	57.65707301179	16.7734734002757	73131.6919220982
33.1072626727779	12.1669951444339	64.4418448019331	170799.446638079
6.42978274141798	66.8335526438076	1.26751817145007	771.989317057865
8.75550125936126	18.0552422979097	1.08671481485529	881.178634402566
40.9477558872868	17.7952806385804	41.3518203522162	135581.139622199
73.1639504251195	81.020755037781	32.3472132602922	189451.992589343
84.4614965553403	5.74774620640082	34.4614971441844	232973.569786832
40.8242227970179	58.3256369703917	24.4178385018835	79867.1423377996
69.8423827217906	70.4180552827616	40.98534747421	229121.145942348
43.2496939077165	90.4099112287873	4.81016991996002	16763.0701345901
21.7269251402333	28.9482326336862	94.819391441731	164930.705575758
71.8754254705088	85.9909698216231	3.70857692202134	21444.4435328315
41.0544160536164	40.993900542729	53.397978281547	175497.825343408
91.8010787120064	99.7988626939847	52.372459199975	384747.85994866
64.4855424479608	61.6367737318337	8.66712015738698	44832.3155848604
38.3247049712895	96.0143235447647	23.1740055767812	71170.9541386527
35.5505107527376	3.87871465305456	38.3486326634831	109185.078228475
16.7426181044287	18.0288461491594	42.4719365238813	57007.3130699906
57.6496511345263	11.1071241899523	77.3617662441931	356910.30681028
69.1310972903384	18.6263441985321	85.2967025477565	471852.371389921
60.7588565637559	87.7506115152445	94.5747307013345	459820.199779059
94.6435411694077	61.5170364711749	11.8233156697587	89640.037067977
75.7396740307938	75.7747635599237	18.771914396494	113862.294185954
20.8276496790163	54.4919370732981	10.9122823571812	18302.1755307104
61.2999021012619	19.6588747063967	45.4469065214817	222991.273645763
70.4839270618318	76.0640426344376	20.2173302580917	114119.746503704
85.3815766279326	17.2254684564711	28.332031529239	193642.681683098
49.147379432692	86.1559249783997	34.0157958868141	133862.97817234
86.2377943913303	83.1522339005234	61.0375650622251	421219.598878689
68.3179222240112	74.905232352529	65.6671655335725	359019.54460751
12.1972933827931	72.1212652027277	97.9674668777016	95715.034838111
93.8389937082748	52.3054740863196	42.3709249848205	318203.597045148
0.690943247259534	91.2212580806977	83.5363049642267	4737.50766528365
16.2519847670569	28.0892287642761	18.9470124377699	24754.12460159
63.1422448801164	11.0737439345992	39.1233611579233	197746.948061346
20.5966435550183	35.4432713447256	56.2107145721497	92740.1641612351
68.1638822772846	11.7809745303786	95.6839341833693	521895.074040211
55.0353417315665	60.5930572489739	4.42181978566363	19588.509038352
78.2938435597797	35.9884413434026	6.45339501800733	40540.8879975462
27.0870305435229	57.512902758778	90.8335733334861	196952.942020917
24.9468109629213	61.9366986057899	69.3968106153045	138618.329267972
93.5471793918944	72.0859426121416	85.4289949149346	639451.32100613
14.9957061600546	55.7228522060487	77.2367569701856	92777.5769824365
22.3200501246196	44.9513372776629	95.8048914374455	171189.598325402
56.9503665697896	34.552539583315	38.2651241674893	174457.027854163
66.8798666834865	6.025090572838	42.1071321246505	225409.550633646
28.5784830222354	44.4043644191811	26.080653999737	59747.6422032224
52.4283084411578	22.088081496189	49.7486886565607	208779.167474343
22.0331310930124	72.4759304277705	0.957196260427462	1807.20245501916
56.5611517802315	74.2879482702607	87.8768695109643	397753.3563505
36.4790415343302	26.0972524034756	32.9909256373613	96398.1877265043
49.0115896285311	0.392904334398048	19.4010035906808	76189.9221094484
43.9355636471574	78.5697103447752	28.2095743026224	99272.2837785664
93.4349091283093	98.7011105076151	95.0071876810555	710279.035801252
94.496975563666	60.8499823651768	64.1386515339504	484992.686935216
84.8915880444145	35.9422356812934	27.9092290897387	189660.702281863
10.1504110732079	96.4325654983297	30.7229517792407	25068.0471953309
82.5031678477215	87.3222487679492	44.283550066354	292402.653121391
28.7574256549438	43.5135074832631	89.1602153949683	205241.461247967
52.7307208747318	15.3276278701005	32.5337111859363	137362.08348518
10.2976313155038	65.1365281039924	37.4541699286361	30975.138652266
45.1459846568247	16.0507985945279	77.5480499711548	280198.645933155
30.1912987993843	31.9532866103187	65.7428618798618	158908.990955325
61.605291536089	14.8839161674242	0.601067147854828	3082.31335010898
35.8612621694898	16.1175522126372	8.75713569111999	25243.355109844
61.1261716382325	25.2097039858138	24.9753304116731	122251.70667724
85.3161673884254	48.2517347636766	26.1613266882231	178678.730146858
85.3876541439806	42.8088639329924	11.2461072377156	76942.2972224142
54.6524001631348	89.4964275542145	49.478373116073	216448.947756841
63.8858978766044	28.7568363889651	47.1228257009732	240958.722431153
31.5948708334373	30.0098990759547	53.6118909510588	135628.861578802
7.78859046502277	56.4812372851296	93.4252613513342	58332.087980261
1.17048659109796	76.7489325504098	6.20912040795622	701.415374402037
63.726575191479	90.642856458516	8.4308112237365	43101.3380299688
48.1134452702335	36.6069731849324	80.1977578843892	308807.23478128
4.63915693015067	30.5922538926303	50.9326655603538	19022.7702724289
55.0497599416116	60.3825177664175	38.9793291521422	171784.217000839
34.2811307759592	48.9215316249616	11.8717487407077	32678.1576895624
2.02097852464752	24.4432272447218	65.5242493445543	10713.8480615195
64.4586190004389	87.241000048248	26.0896221021649	134656.08087591
54.9601814588616	53.132679849966	52.0446827133092	228950.816471388
41.4899644344458	73.1651869516557	3.40567170451632	11424.0958316625
80.4689021989226	40.4835978513897	96.2656078167321	619831.022441957
15.857582512483	72.2006481777763	93.2339305356395	118397.179714561
75.2178825942244	70.3811657615708	52.2753417117441	314683.241235754
48.7378604940766	29.7367215570089	62.7445499304504	244762.809701913
42.0327292581627	8.05798509369524	84.5581167848163	284456.674351703
68.1237634243619	61.9152938433962	87.5443656218165	477228.132220517
99.4334541757044	46.8367526362777	5.41719836627989	43212.0596411353
98.307526056008	95.2839734910239	7.12694646768266	56170.598045719
99.8138149057309	33.5235954087988	19.5405082653445	156153.01401288
51.9905015011359	69.3590359386516	54.1638852433666	225400.604564208
66.4658798452314	46.4800701624803	54.6293134764467	290598.830844239
81.048143430924	25.3410922659365	26.1870887856769	169913.194235191
22.7261490176014	47.7128066404105	20.9375768242602	38186.4392780492
67.1166302785527	61.1862396898064	73.6200224757743	395410.226368422
51.8565160669203	44.8764815347727	40.6097261339582	168590.313259107
24.1339981625264	8.61196522447282	51.5489836245557	99646.6460860105
43.8359773700551	97.2861819531123	71.0579113245347	249311.439422855
62.2636383513429	19.8664557029225	99.1470220969571	493980.346196604
66.3283472966663	8.96996451846226	15.5954658662659	82873.7180984793
65.3147493067581	54.3031367312508	47.4387896326763	247996.212181943
91.9683129400176	16.2388932725718	47.928086260093	352749.218862751
60.7155466949657	0.477409736760326	42.3914505530651	206025.607641756
5.69748731230224	54.5935029280401	48.7340697408585	22332.9395220315
41.5280593486775	63.0658401447686	99.427958823245	330444.013994366
47.3014170033608	39.3110587770847	8.13612538681694	30908.0207770767
28.2925172645024	56.7483067370923	1.38071308907622	3245.10791280108
27.1188460619838	8.32554738977064	98.6538656305886	214150.319636446
58.3191063128763	50.0919194686668	95.0180527233723	443429.433473347
53.5374600383481	8.60746832150645	78.4281537493044	336027.531778785
35.9134236659897	25.1993810336615	7.42582446482145	21454.9424059523
54.8199609490952	17.3028405175183	41.7589557186808	183257.945741846
9.09229148787177	3.26980940083877	35.9237014923007	26250.3012233034
28.677321434306	87.6491205247481	98.6697366794699	226486.700367639
49.1807520054338	5.77493587610514	93.9045198333577	369583.592169097
55.9910299396318	46.7589102873614	1.543525796161	7033.88792523559
42.1284851568487	60.7348251987355	47.3261365346132	159622.275242356
51.1176236044142	35.772225246937	89.8161501019274	367415.052360632
39.5922708111803	44.6281597093149	14.3665183723223	45624.2468808624
14.8713921799502	79.6226419473188	24.5725267931863	29354.2146235047
88.4595907439368	81.3764985983941	13.1465794513618	93155.2830360091
35.4657309569312	30.2985543382361	70.3079890060986	199601.937777054
58.2325956915957	24.6853980700973	33.0046965707428	153875.932106229
58.8369821013595	38.9335493289793	10.3476062508612	48825.753901907
62.9702879501233	16.4304937700498	22.131663511326	111610.977929875
60.4710155799053	75.1202316634098	85.0168158335992	411404.255586201
70.8573663599712	6.05619253067011	78.8116832470351	446871.065062494
72.1434497390119	9.13369057265595	18.5670896707639	107279.512036999
41.2492961365779	93.9912151600298	39.484496875254	130416.616352891
18.5589394302325	58.3669254609868	25.9630905254973	38667.7939587478
2.39013899410038	85.7978554833404	59.8768064837655	11569.111201524
40.5843789516358	38.0297923466409	66.7819427294918	216944.293668811
86.5926517533714	36.0367288321535	7.64400320140725	53073.1605776891
87.4862665379216	29.2078498122499	39.2681823036928	274954.133078445
80.6186363794058	8.5624776469224	23.1562057548408	149465.738534097
54.6389395833018	64.5593722931464	94.6169884783835	413701.753361948
68.9711685452194	93.3196052484689	35.9415897605416	198434.675612595
67.8963788229414	54.4399322829006	29.0725231659212	158033.52369697
81.2414469144592	66.9973944014263	9.59444038741402	62477.2975526431
13.0598373299495	92.5111401163882	64.4942893972304	67502.7942590811
16.9716038942166	57.4665425404663	49.6117878536822	67479.3289549279
70.1701754403673	91.2797610143725	26.6438479256485	149688.278667937
35.1516510780269	92.7544530701479	73.2869253873543	206212.514383813
62.9773022411646	28.7715181149673	94.9299486142785	478394.565249571
82.9785791842506	94.0694295346317	96.5718624060435	641191.674530435
25.7691633588125	81.4567496275792	82.8453723642476	170908.474718075
86.682244831088	52.5200644486547	18.988065536998	131794.251659744
95.1084785605808	81.9583766417815	78.4472178942773	596999.643298807
45.5516091989578	69.6622973871049	45.9724528984552	167649.536667834
32.6195113745227	87.4497797305249	12.5370926088135	32836.306796531
15.7772652636845	56.7709864258441	38.3115222907876	48476.0839869854
81.0096758292168	67.8425711000475	6.74250314170207	43816.6395029409
80.6287623011024	2.88164959694139	91.0505674005844	587423.564505777
68.790694942562	75.9422915280682	97.5406996580061	536911.401172636
22.3792424370452	17.5420134341602	69.8077467036255	125099.558997142
33.3521146117254	55.9879309671604	24.5960592683963	65746.4470173077
5.0219500372082	53.2174654987573	67.5437899881917	27256.1230915506
16.614144169845	30.4010573475558	8.99063081138968	12069.7309182623
39.2233617443649	70.0070061781019	96.8358853481333	303978.316867654
89.3163207406218	95.2069306410814	66.4779667888357	475125.392311685
66.3441434884704	54.4780111616543	11.3187673107476	60194.7138061478
32.9185681955342	25.9086842342729	8.27661707629707	21916.3506923526
82.4620474983304	2.10876712156237	3.585563691864	23773.8338773423
24.2178815325269	75.7422574574911	57.1973391582096	110935.870696743
90.7369943553563	0.786762179532996	83.9618590956441	609595.738786135
29.1479368824715	26.5493495051052	76.8347471950634	179285.948929789
62.319774304647	55.0052933479443	99.9619620484049	498488.553112503
80.6757638704643	13.8536326001814	60.5106057737362	390659.147444856
3.19864608170679	44.6047443379601	36.7237049360799	9517.29079196387
87.9317152964388	14.1844458313006	1.69101594733516	12015.5146274251
98.8543513035941	87.5634997088035	23.5445411876548	186318.42766771
64.9299329664193	55.0115775646275	67.9271401735339	352960.37264545
37.8669088677136	58.4550108148223	42.9008640794217	130081.84883533
73.1262661964321	53.0799041395585	16.628181183108	97396.5442846765
91.9973884370745	85.9596138517182	54.2742747484534	399567.322893918
49.5371279364399	50.7179319634777	58.8611469385925	233384.973310612
18.0792501825481	73.6270426966059	81.1606658953466	117505.918696334
47.3413419945429	85.7486965438703	47.2210067201709	178960.466277297
7.14151059626476	11.427942610718	91.8469883425862	52594.0992386868
91.6302518159904	43.3257775249223	86.3485977952001	633091.500794549
51.1799279781735	28.4771654560967	52.1837068366336	213780.668602642
25.4568382928529	86.8569477227289	52.8937403243533	107840.591531297
40.4567169146088	6.69550484075734	67.9585182614347	220070.282819131
95.9164332283557	61.1404014986471	68.168446261895	523197.937932784
65.7100043315453	34.4333637062247	18.9061726771386	99505.9750806176
76.9311459457213	26.9674761186527	47.2252411815585	290767.353732829
11.4545656484305	57.0130589219612	61.6955623109348	56655.6694965949
26.3992595387656	13.2182096770933	92.5926253080004	195670.139750526
81.1251324368808	13.4972894307162	16.6149183322044	107950.996010243
75.8684048077105	93.503138174543	86.4115603294153	524592.579131038
42.3186772507955	33.5635494488724	27.4262556141998	92971.4287628112
68.9643655060342	19.7619036555498	57.3972928152502	316789.430461423
68.7620343478557	7.15745692281798	12.4804345641085	68774.4056138716
18.2765205033031	91.17807339512	51.7639445600807	75805.1835267328
1.22318939852863	95.6941618271913	8.08431917613837	911.092280845936
2.8340595403255	35.9320357440788	37.0269303860737	8514.92202476962
10.1482413215006	9.6090570623765	67.409460197267	54846.9975547163
84.3058599880985	89.3536261942941	2.6344232559121	17887.7854529853
