# Supplementary material for: A non-linear data mining parameter selection algorithm for continuous variables
Source: PLoS One. 2017 Nov 13;12(11):e0187676. doi: 10.1371/journal.pone.0187676 (PMC5683644; doi:10.1371/journal.pone.0187676)
Supplement: S1 Dataset — This file includes all synthetic data examples in this manuscript. (ZIP) [file pone.0187676.s001.zip › Ex2_Wilson_20160713.csv]

x1	x2	x3	y
65.1789143805024	0.753527328170914	41.9895604491265	1447.09188189281
89.2672461250401	0.765701328375983	65.9262457338343	1425.9922491201
45.0218976038217	0.60343441688843	41.9538816847396	1777.18091645557
86.6936520731992	0.131431719524979	93.5488670881963	7728.51340615647
75.0486352658635	0.863345312075934	71.2396708787062	1278.2850871055
44.8162563639456	0.886841172080392	95.2563368401546	1247.59762568776
60.6651394869619	0.923927588872493	91.5369324916661	1202.33590169154
70.0242565968687	0.482846064191436	18.2677419606754	2191.05343537299
23.34705223098	0.453607119813891	66.8524686890526	2324.55093476109
45.4082513854132	0.430518262733074	9.65257469379318	2442.78183427496
4.77250926138867	0.802450172994884	98.418130546596	1366.1832941824
61.1331140451713	0.48389444641159	74.3689980989637	2186.56639152544
1.70899474430261	0.131135381487894	21.3358052024118	7745.70702623316
62.4319751313877	0.556642209114953	61.7390123221013	1916.48611554265
19.4363589281668	0.379415216976405	33.559838812664	2755.63493306645
50.5823084859547	0.436278670411889	63.2607427495149	2412.11297232547
47.9798755599135	0.152183967793784	51.5756895641525	6690.9943990621
71.0547126264381	0.639985557526204	78.6918210400068	1682.5352607415
69.0330520436555	0.480936629831256	50.2610098376772	2199.27601678181
72.6049976183067	1.0984396820808	16.4536232790236	1030.38225977568
44.103559991004	0.629619803738615	50.7462211663392	1708.26008022954
32.8633028390778	0.986439349508262	82.2813514749783	1133.74706969921
54.7103634097995	0.915573067590839	42.8819068246818	1212.21211872398
85.8383080976713	0.424690050286191	15.7685109228886	2474.65841341495
91.4376786206095	0.366163111272271	67.4891412766387	2851.02333144756
62.5999563019417	0.377811782748545	27.663077210668	2766.82057485104
51.7211070038068	0.854442220426749	37.4786031037808	1290.35415162485
53.7481165911832	1.07892516463253	39.6795234377106	1046.84834201693
16.1003067545088	0.742460062072804	13.2116169297616	1466.87379306059
13.8231609888569	0.952242174163865	96.6225713000461	1170.15302528274
59.5455767829703	0.955239457604063	96.1158982324749	1166.8579287001
60.6959931810814	0.658858333437885	1.40102598713646	1637.77696243449
64.4308640205724	0.353089493326309	50.936510485253	2952.14317871488
6.36054983219387	0.476631002267962	19.5088157690891	2218.05907555673
6.34514819551437	0.645043085738243	85.302020576254	1670.28403855459
60.3855035377869	0.144818496506474	85.2883152378587	7025.19529012853
40.8254868996788	0.434692172973787	57.4296676437598	2420.47850449863
43.8805070675617	0.902580335607887	31.6956317964692	1227.93461872455
7.94132102130575	0.593564681803197	38.6753895714582	1804.73635756442
40.7663549702813	0.358800246042954	76.4807871260106	2907.06609326094
11.2900750989681	0.384678944047517	68.043412710721	2719.5704092306
99.7108323343235	0.91692334016625	12.5303504196536	1210.60371373978
70.5891136167727	0.691342955505234	61.9836689869938	1566.46009919809
46.5444298406123	0.493866003514722	68.7665958045089	2144.84073186502
12.049168886174	0.210909500957765	76.0281090392463	4861.37009219065
75.076780838519	1.09648718479884	22.7134262193788	1032.00336297907
96.5252393633174	0.105300272100864	22.429416556447	9616.65162348422
86.6735524891366	0.351522568364567	1.50160010520776	2964.76756258475
87.9763854906495	0.77035357323702	58.5330014952555	1418.10522692587
17.3660069090632	0.721189893839313	73.277366996159	1506.5973560395
28.7731413938738	0.521984774255212	86.455511683765	2035.76469146411
85.1303134295524	0.730274196634551	7.88445843642719	1489.34867014126
46.256015231094	0.13934440442095	43.2603879236728	7296.46326851469
99.7156944139304	0.545958303427903	80.4789282005602	1951.64170912194
28.109301350152	0.428193696501507	50.9565851709297	2455.39168878559
35.8178618761483	0.897499560099216	40.4992999253161	1234.20667425113
74.0006969268818	0.955602648486179	46.5694909859228	1166.46005490269
54.6619757631002	1.02334702836832	36.8571729440786	1097.18561961767
57.1447465633206	0.395943852324528	56.2034162772733	2645.61062415579
7.38525923418267	1.00258898859045	55.2352639622234	1117.41769696266
8.32393221689859	0.195264104261941	18.2624396258865	5241.26897967139
19.7515675043676	0.494988318518522	67.2908884615917	2140.24969597859
89.6807660455755	0.778002678909231	64.2394029804591	1405.3426178455
67.3510903166418	0.253420089673802	81.6300355496536	4066.01707105061
60.7341218650439	0.165262234475748	26.4968848454454	6170.98922432123
5.16509137300381	0.206373532667788	79.9167489833471	4965.58260486708
50.7845572326513	0.196460518232026	31.1439069304906	5210.08124888975
30.0956619358551	0.495889102321708	71.5283662967968	2136.57990731817
24.054219506153	1.08517043611194	91.3258311638997	1041.51423105747
77.5995302716858	0.668953649976123	70.3561213989326	1614.87187944291
89.2513629570137	0.382273796783096	8.68903979063167	2735.92609384997
5.30695877307744	0.768623027492905	50.7837916723294	1421.0278956406
55.6633717064121	0.719356724108914	77.6181861915856	1510.13088567251
15.1348426368667	1.01546292163488	50.3250424859825	1104.77253939515
98.9336975617186	0.307402351672873	5.85337972929485	3373.06554929732
52.6210727772235	0.150989257630705	66.7995746918695	6742.98772569529
53.6504914084687	0.803058896020106	40.9678329233375	1365.23868044538
71.2475427552733	0.259723058337195	0.104822150544859	3970.2549846834
81.8733417188445	0.77105707538723	67.4279897244377	1416.9208531
87.4101439730141	0.168314750119003	46.1382491721136	6061.24994567008
62.1711511270623	0.129747587282685	95.7661041905966	7827.2724120971
1.06066006646498	0.94161703000848	38.6580800832656	1182.00288241494
22.2271518756077	0.853925388133505	26.017603476367	1291.06250018609
5.26161723929673	0.197784886901746	20.807896044865	5175.99803738681
51.4455600778972	0.308484902429288	63.4650999066336	3361.64972783141
89.2835875075929	0.186948571408221	35.4340226609541	5469.06467841576
57.9624519864938	0.965737826345279	13.5370254231606	1155.47771736806
62.8047740341745	0.124588426297108	21.6726990881595	8146.42773266341
14.4292964754239	0.351565068615149	60.609308442981	2964.42366227994
74.8615574530254	0.715623187046213	44.3801672421269	1517.38345277432
28.0661053351472	0.568385872467513	48.0427079547772	1879.36814836501
86.8780219352542	0.838356347572074	88.6996187025255	1312.81019687637
80.2124437379511	0.295218163303728	1.25992706155	3507.32545724558
48.837729521505	0.648258083857428	57.8491267018092	1662.5954953767
97.3570420096993	0.559118956952331	6.64393715091962	1908.52816125363
52.7161593475838	1.07137338417818	29.2447141483604	1053.38141003668
21.7558215593604	0.424201988754637	48.7009769309304	2477.3675430796
19.6584561318109	0.302608350245781	17.6220891287314	3424.60147311794
1.76922272911859	0.667275146241222	49.6053761251379	1618.63216940272
34.4327877807938	0.583128657919241	62.1845443987454	1834.88742050214
83.5301090732274	0.392417533410062	73.1975789851306	2668.30611494374
27.4665131308236	0.505151197365462	98.7855766520962	2099.6053245352
65.7564197117619	0.602758384920166	40.2041307363706	1779.0395505364
16.976996387507	0.889677775377867	88.4561338940906	1244.00245085956
29.4629732086559	0.193268234353022	19.0362704640531	5294.15602904204
37.0610011474454	0.301484760412201	66.6796377954064	3436.91724196196
64.8929091359307	0.124773856963131	48.9389356675721	8134.49938584077
56.7779430351716	0.781364446208499	46.9883445859208	1399.81251879633
51.2237069245594	0.835350857792665	38.4858825774983	1317.10178145074
6.04186495746946	0.249469873000183	14.7442609153886	4128.50005643474
77.7825347657081	0.409902808972149	81.7223126803586	2559.60270120507
3.00085729031224	0.431820544748431	11.0309095593223	2435.77680164009
68.0376281051223	0.286597028731742	81.5535434719427	3609.21970484213
89.2743310813458	0.787618876228826	82.0402138592688	1389.6496112283
37.1024630927692	0.664631448179621	26.8209070444725	1624.59326403969
62.3624793751504	0.644206948433105	9.68045045258433	1672.29620300167
69.2674814602502	1.0335503896039	55.6981986536844	1087.53869966924
78.4978603424837	0.13141730529765	83.1541135420718	7729.34792975005
63.2412551617476	0.762305336687428	67.6970804258663	1431.81030995462
69.0286307416231	0.875172948752836	25.5180475339281	1262.63129524861
80.2623106724371	0.747946353579908	27.345608042984	1456.99428470195
37.5786537349763	1.08472810664695	27.6803062967745	1041.89000531307
4.7873800720334	1.05502689697834	72.6293746426021	1067.84313353912
10.2999948421153	0.85074674892203	74.9991131994052	1295.4379329302
54.0495650395603	0.196795808074156	35.1854958162979	5201.40904923739
84.9334908528826	0.569068749852374	95.3730212004948	1877.25692240071
53.2469358692025	0.204148881310326	95.1614773247174	5018.38589161753
90.8609411431444	0.472154398871864	59.9929116882317	2237.95125151717
8.96554492404187	0.169775654188407	71.660185790188	6010.12603002702
86.3945634037752	1.01174162218192	89.6795599783199	1108.39464352904
85.7451577279113	0.699910267557454	11.4231719786813	1548.75457948317
88.2895685077356	1.08130314042767	43.4841170170473	1044.8100394904
7.4360479631613	1.01276009448547	84.4348138959054	1107.40067410343
34.2158889328622	0.600367722670542	62.9701496247325	1785.64584043896
22.8213248485717	0.147345309637694	82.0248107887434	6906.77863895969
84.440982931266	0.794075163391522	7.31807902636861	1379.32663065416
13.4095028783486	0.174033212635063	97.9764339137522	5866.02965065606
88.1298225867115	0.632360351048087	71.9744524998624	1701.37681836405
19.3673124287959	0.731307161747464	96.6511243819021	1487.41447685333
84.6623443854636	0.946676386228334	34.7965006023785	1176.32718270719
20.7980966035493	0.723684638986914	59.7929182009696	1501.81736370679
67.0539515049947	0.175723809297493	48.3223857244696	5810.74847624685
21.6445917197296	0.399749899716634	83.0738148069624	2621.56410472863
6.4747280541812	0.983229401655443	7.13966815080906	1137.05664854643
42.9125170138828	0.833456693607026	46.4272478330982	1319.82238749827
30.3078857212504	0.690626901441771	20.8430006777346	1567.95981435472
58.5564309530357	0.727892324695459	69.8780313801339	1493.82957076569
24.5785567706784	0.859783866335578	73.1938975629464	1283.08300161764
74.0052746162883	0.347359921913353	8.04637825188764	2998.85831644517
22.3020599723286	0.3209958301767	39.8793247928871	3235.30526564636
0.0418554418619488	0.381498032909877	92.2518957160074	2741.24549469494
0.292757503598751	0.877496441467837	43.646634802274	1259.60576105271
92.5698515312847	0.51811210673402	23.7317113498824	2050.08421730119
3.96924092183276	0.208362431391943	22.8835092659149	4919.32967435446
53.7074732267187	0.514291774092345	27.1372045692566	2064.42153340847
19.1614560559285	1.01222841484461	81.0064055985034	1107.91931280996
16.3650641879578	0.663896692765871	44.39332306696	1626.25844487022
69.7244840699816	0.894531015409633	91.0144830490126	1237.90422330082
66.8721954135551	0.408249579334126	44.5265788093078	2569.48200958602
78.4394197805431	0.195809288051098	41.4108552872667	5227.01003998872
52.2054229485638	0.179239802158347	59.0384400214213	5699.11796352333
79.5818730610508	0.659235886300039	44.390476845667	1636.90771206722
57.8074304134355	0.459131848394061	7.30207489230876	2298.02359713832
51.5316002987977	0.905319053240032	44.8342111649845	1224.58296047246
38.8879338489	0.146510902045702	90.7709237457986	6945.43064056805
58.0182314913712	0.727884962883471	50.1179872605538	1493.84346564677
49.2929599390661	0.438971861484484	16.6127584680601	2398.05034386093
55.8930659818909	0.106290286284911	19.2406286629391	9528.19744637346
85.461440467122	1.02062684776721	52.8491165219295	1099.79002040527
69.1459952344642	0.291105131702116	91.4204393331547	3555.18506236189
4.53291833386501	0.695905889421301	3.58030935821122	1556.97591183138
90.1059478701778	0.903434031884158	16.3791525738257	1226.88768045902
25.4254765166748	0.327015772319233	15.5851929879277	3177.95647992109
55.5695682194926	0.962346093809543	48.8405982115475	1159.12719803475
61.3240090810479	0.994409158672549	38.1019967305729	1125.62227457249
82.0170696939968	0.359314437994899	77.1004032624034	2903.07770091386
54.8520315817017	0.902910442394153	14.0931449166927	1227.52955447985
2.62707647146376	0.444282471431781	67.0325452816781	2370.82028732153
83.752204591932	0.242988964266305	57.5109062846561	4235.41323705567
96.0754925582593	0.882330402956293	81.9015136704791	1253.3622831645
83.1157935776156	0.981018518550907	60.7294181875134	1139.34874937644
40.2243913604706	0.930308125130284	73.0764910906237	1194.91267998971
50.3188734265541	0.483631189392472	74.3768824267936	2187.69129438525
65.2647259897615	0.2971188983337	61.9258105759917	3485.65599027256
69.6093036814159	0.612200474220205	24.8066379119632	1753.45185459674
77.9723567517057	0.377808499012659	14.4826228349273	2766.84357978536
87.8435831862242	0.203120411341504	48.5612406762987	5043.18813946625
23.0011595991402	0.289749756342937	38.4775847773584	3571.25398075034
80.0361004453839	0.229547080698943	4.76417453385941	4476.40478177777
75.3220312839961	0.340609824772035	3.32035377337756	3055.91061464326
98.2335947964916	0.663202461290515	63.1182546335169	1627.83517608502
11.1092731213326	0.828273853790205	30.9439219949824	1327.33015466318
71.686390312932	0.856581351404174	18.769854859014	1287.43143936151
66.6686841073409	0.246858635835826	76.5853710785904	4170.90142629263
17.7979670541511	0.221084366182648	61.0776802920962	4643.16017304387
35.4682643899531	0.266359958752312	71.9971759442682	3874.31804646696
38.980725470861	0.538432946227521	59.4066420133216	1977.24147641114
58.5080971135393	0.396908323827127	72.2798850575024	2639.4734903961
19.460852015807	0.642571928313838	90.8790018129771	1676.2460106592
17.3127291767138	1.02443630063512	12.7078316900901	1096.14658849948
91.7873662349211	0.35257578287298	76.0016104774763	2956.26967187438
35.4545145663076	0.699595959537355	8.86410045594993	1549.39647716277
6.81263290489469	0.341295337424614	68.2712450996641	3050.0136578071
19.6416882544552	0.439135843829958	90.9111039996414	2397.1996730634
50.3544279976709	0.764370019305779	15.4180699704253	1428.26690574315
39.2761307538883	0.156810638818867	93.9228058082009	6497.11833541543
90.5307096995696	1.08917744470206	94.1512041093442	1038.12404384994
24.3386433363911	1.00398791014991	43.6477384919841	1116.02793010793
23.2885766085008	0.894056677195079	24.5903016819755	1238.49732294075
1.60654240742609	0.184791885123268	7.14555711252587	5531.49303895533
45.0021806653703	1.02822193731578	85.3744451053444	1092.55267924991
69.5529204335602	0.656182125848105	59.473881881636	1643.96714358459
70.5947164691912	0.392185272679754	57.5804505092023	2669.81527778216
45.998986948416	0.112561175213918	35.198947217544	9004.05791872321
9.77428334615131	0.518292609590289	86.4626502982829	2049.41203771071
64.9257012904759	1.09946245919082	6.7735110491374	1029.53537489218
62.7447390510304	0.773540942125767	20.1058081136178	1412.75639535239
14.8959781109661	0.649845843822846	90.8283550081443	1658.82649170656
20.2069574686513	0.871954816906083	19.2611209015227	1266.84841532071
66.2714229500806	0.419690664231892	13.113956046125	2502.70727758545
32.9446000364183	0.789302111117257	77.5046948007959	1386.94200600135
28.0447871880353	0.464838145661962	71.3656622144861	2271.28644095233
41.1506530969277	0.173261495031592	46.9051625226746	5891.62282835932
85.356192292146	1.01788740015181	35.7223673856306	1102.42693627101
30.4529965147687	0.202758524221836	13.5090122784576	5051.9751356343
75.9685227407049	0.848446700263821	11.2119586540205	1298.62442000075
54.7195290302368	0.884291966209647	48.2631187598248	1250.84822458165
77.7820199075778	0.45313679670582	92.5901227151233	2326.83909863363
78.7061093147585	0.121157131009211	22.615217575412	8373.74446943596
94.3815771901986	0.116422319425361	8.94692966059236	8709.41829140507
11.2632953431477	0.438993100368858	50.7071686424889	2397.94012971904
86.6591817087795	0.82045660474168	30.0965820747886	1338.83350590474
84.9696097056068	1.00139818349729	77.4959303786075	1118.60376869029
29.5131928398125	0.573655633220612	0.737471002796819	1863.2061015174
23.3360205710633	0.155741768619686	25.1136038871563	6540.88508986919
47.7209017374362	0.507768106834465	66.52123962936	2089.40293519854
19.1058529572233	0.435755835914336	19.6058254921477	2414.8631265069
91.3986573032044	0.404103110877722	99.3618297929835	2594.61594103539
31.5859844374518	0.396485002236008	75.6182182216854	2642.16349763654
10.8735567393551	1.07141813268822	32.8467524627075	1053.34242672464
43.9280837040678	0.675293192700732	54.1215638773957	1600.83826522914
53.7876279023076	0.337374634876505	47.8347250227195	3084.06397109862
4.91762289112416	1.01166449996674	21.6769820897622	1108.46999181337
55.1434549032823	0.137761427524747	79.3501876325457	7378.92594151845
59.142886708146	0.65703422909931	63.8214301057737	1641.99072089569
27.5242916428659	0.774468160126373	76.4570481059902	1411.20866613396
41.8425285010378	1.03252573817829	73.9808810923049	1088.49885966458
49.913479246995	1.08848276088867	12.7164370162851	1038.71000252091
61.3151009155306	0.272388136330875	68.4025298539162	3791.23184390557
83.8278791923476	0.102980691234873	74.728305525984	9830.55824163437
89.6396123904477	0.223206793311207	35.8084675340425	4600.15038057442
48.6693753521325	0.2642845980478	19.0615716194523	3903.79976505152
25.0733523107393	0.671671383964805	57.4387534977124	1608.82329048635
15.2073466670757	0.667418096662031	26.2349598376849	1618.31118604862
62.2451733967171	0.857665885903575	39.1730731280611	1285.95520054581
85.867118228303	0.210492931035359	32.1041898187102	4870.7533629812
89.0745956641038	0.835379113426457	27.0143160157417	1317.06129100873
15.7081529826954	0.633138333698163	0.469723186000959	1699.43366682443
59.6731135152759	0.564070822094003	31.285409600122	1892.82702956997
83.4784369395094	0.694426366456259	66.1091725533498	1560.03748749219
81.0071740991461	1.08321233890886	50.6922971002822	1043.18003043366
79.7626229926476	0.465177849801745	87.813235233513	2269.71542696238
87.8405067211178	0.375456276846007	7.61092448541336	2783.42597439155
40.143617547274	0.427955709752801	96.439341205025	2456.69040326072
83.7882959820649	0.987817790124268	13.2912177316686	1132.33244632515
62.6045988446563	0.87576698629106	59.6946603968009	1261.85624218958
20.6990870796284	0.331675265254597	37.865094358939	3134.99721190361
37.6418495792813	0.75061794512381	39.8129338988191	1452.23566861975
70.8761638732979	0.131859950681547	78.8254818640164	7703.80383756613
2.87566599503597	1.07511504255084	53.832965892098	1050.13301872085
28.3114770663967	0.214792316528682	45.339700162456	4775.6600169004
62.2332178581867	0.242388931175171	1.42299150035907	4245.60093050336
10.3281768246529	0.819137420341843	31.8246760162617	1340.79638308146
36.9867447259681	0.427901389529395	27.3013814931621	2456.98703596124
50.1143611010092	0.777924508280039	40.1914884060922	1405.47177696067
32.36481606143	0.201735242253293	22.9990934660886	5076.99208938629
89.5488435097678	0.659868681095936	68.343410797785	1635.4530418676
70.1990724616092	0.222771456408427	36.4498765445124	4608.90542855998
12.0552031929737	0.350904504149162	19.2663250829749	2969.77818231401
99.5049031944121	0.670175200953298	12.0571978740183	1612.14712597174
94.3920833095984	0.108883077490383	65.1732990486072	9304.16362807454
78.7382443565062	0.568463450600832	31.2073730794877	1879.12804762216
62.177478780044	0.394044249339187	7.02775438381827	2657.78605239641
95.07110416407	0.359340512504394	64.9958645045746	2902.87575489494
11.1088574424958	0.619478814924432	84.8898217402354	1734.26020698058
87.6916275381363	0.60106580001184	10.1329730365657	1783.7113606868
76.8064783283193	0.164557546110739	34.2360057204426	6196.90150731251
68.5074217019301	0.584830801157149	21.1630293330456	1829.89626063025
71.9249946442907	0.919297094211445	9.12057553944259	1207.78762197414
60.6234952324929	0.75966458586482	25.2617192155069	1436.37043322426
13.5525958218163	0.294151533494366	20.7024551853578	3519.60831793234
56.7766374496598	1.05887017607328	61.6053958036529	1064.4028386071
34.632807761475	1.05393417811648	89.1848735454475	1068.82585721542
67.8266234204053	1.00689581474351	71.6411874344235	1113.15141185161
33.9118003820807	0.481069371571704	86.5220518336758	2198.70228098891
32.8326719926241	0.741790536946351	83.8248765443203	1468.08945408847
21.4481460228884	0.920314913929018	1.95674025654319	1206.58458628122
37.178361796492	0.516961374602203	33.1242558670126	2054.38049558246
44.1077878690069	0.817819915086229	5.62534020677749	1342.76308213228
46.702573219264	0.932302517435467	67.2645515281149	1192.6132143789
26.4692247021948	0.769396496433263	23.8080712227418	1419.7199813565
89.0156937385867	0.656997370091134	47.4934676684607	1642.07610794741
5.04062548568576	1.05981541884546	5.50834304355357	1063.56053159651
44.9142313933986	0.994697868619361	84.0480892270333	1125.33039382903
89.5461850053946	0.225927187180508	59.9874958377409	4546.20479845586
91.1232191774474	0.553215380054072	27.9453152819149	1927.61424221839
15.9799047565414	0.40336712821777	96.5043499870172	2599.13111913304
58.4351349765583	0.226961062995674	8.77338839264312	4526.0421060817
44.6912306840232	0.420432347619696	4.68990687083164	2498.50395113878
97.3417633625475	0.469397718250866	61.7625005425071	2250.38956330324
77.711199506651	0.957049104582435	96.8505115637484	1164.87846570454
95.5967493929845	0.280934435711474	12.633256681577	3679.54939260997
23.6986118004062	0.199290596576195	37.1404553560904	5137.79821617258
6.37107993607524	0.117633936147826	27.3667076143692	8620.94821908652
22.9226718251694	0.897859541495562	12.9121922771218	1233.75995217949
78.14212412618	0.356535209655763	38.5986667144619	2924.77207557005
96.483205851896	0.459830535627407	31.3193291809801	2294.71420995469
22.4704523777626	0.908529622597248	85.4618617848958	1220.67957623799
88.4815112803684	0.666247310561431	79.3154534299324	1620.94414513632
94.6833676257941	0.882076127637895	62.3739929415861	1253.68899652448
18.7165111266348	0.587805337049516	55.2118809370264	1821.24348482355
62.0900977938715	0.541565841085582	23.6431467336164	1966.49755234834
86.2571440658419	0.437946202659667	23.7229167900079	2403.38547960219
30.8814143418401	0.154781831846654	30.578596164071	6580.70658338458
17.1984946926211	0.792342507780169	22.3640624935272	1382.08046416897
72.4140544337444	0.117721643019564	16.0936607277039	8614.61470592805
58.6113451226687	0.521418436255619	89.0459258563288	2037.84549695086
45.6268315830492	0.981375832683833	77.6151382149576	1138.97760949058
45.3824452842133	0.101480482196355	87.9443830849204	9974.11163168395
11.8311690196181	0.600702776508743	80.0502603697864	1784.71679357294
0.0557447587358983	0.854797061512573	8.34072840154204	1289.8683173179
90.4227110646201	0.775507394589837	16.2995910161941	1409.47835568853
15.8816263945149	0.281101797648494	2.61722602668347	3677.43011380687
84.6076282704895	1.09602290492443	32.2413033166944	1032.38969140791
47.668810235527	0.991461272468073	20.4696706889505	1128.61226531892
31.605684852478	0.795988222776509	52.7398684965673	1376.29999463041
12.6672850329298	0.202007093269696	3.39120648704672	5070.32121800256
67.242500252944	0.971676760138154	15.7564533764204	1149.14882914131
91.5106890019374	1.0083544972006	60.3880669700735	1111.71472213017
34.2441145871126	1.006081593265	57.9206734409944	1113.95516893887
20.4101530060357	0.667137187788172	54.0351365806984	1618.9420741413
57.4631791881211	0.508238219854946	95.6205898804854	2087.58126589812
54.2271988015805	0.200637998582374	63.0891974275875	5104.10075392293
37.7371123370292	0.643877261915072	60.0108527934412	1673.09103015335
8.61802901192414	0.540185787572105	4.79512911402428	1971.21493939068
41.9294240821641	0.730545248495235	22.5661574667083	1488.84060509569
64.1285941964511	0.314493848847573	35.826238619914	3299.71242892154
12.5991558073706	0.739809586403136	73.5943312210164	1471.69916472951
68.3531515326209	1.06842044729718	52.7982628690948	1055.96112141969
83.1397788526341	0.79721320801581	70.963182464546	1374.36958387695
85.501226543273	0.984164980281588	49.5637561091584	1136.08980205116
60.1047417926118	1.02683579932011	79.4067388360081	1093.86553980891
80.3166801640815	1.04525966134196	20.6738053794558	1076.7000784438
72.5131823222728	0.617882346243616	94.1848829324581	1738.43109141967
70.1181633957513	0.278178044268605	65.6391859086547	3714.82001043337
93.834696876711	0.92197383799948	24.3347813322176	1204.62947513763
18.8864743133799	0.148909051245319	27.9475899862227	6835.50850426517
90.4147022994675	0.229156598691912	9.44807454545847	4483.82807961138
92.3452085853389	1.03192498572651	68.0348805348802	1089.06268753243
72.4750748597669	0.380907090088931	93.1054503004846	2745.31211946338
37.4092174951941	1.0440957918747	57.2839065167678	1077.7665265794
70.2179326459927	0.784337956696117	91.0735844351617	1394.96061036281
18.3339606850039	0.774147309917828	63.7922562262576	1411.74381566494
94.0068048601911	0.47669910011843	97.2121147472502	2217.75936172643
22.7624125710891	0.968100108144339	63.7353030468439	1152.95102602231
60.1430933902555	0.658540681815793	80.0820153523147	1638.50907257954
2.66284806314451	0.403373381880703	87.9359377074558	2599.09268414679
78.0797117784934	0.949239212502543	95.6788072108664	1173.47523240599
29.902771875332	0.884557065733249	31.0583040852675	1250.50931221838
35.4329751467553	1.07062793336578	60.4425199970256	1054.03129960962
15.0859689480684	1.07824853836248	27.4234357460189	1047.4299611096
44.6487612037515	0.703267679681738	7.30433697520302	1541.93368029162
84.8883767839895	0.114927602694021	14.5238188204951	8821.1298988143
90.2144321576814	0.356933188866559	32.5516001433664	2921.64476488022
42.3712742220997	0.410050516415344	55.2124800166025	2558.72391319486
27.1826833700915	0.327288845030243	17.7655137417789	3175.40508081659
70.5063451018019	0.822564746397211	55.5909994832349	1335.70977163797
67.863203474193	0.749138280927782	66.4674327035214	1454.86704051692
77.7671765966457	1.02958410114722	54.3764827517915	1091.26596932271
39.5563881842679	0.643995928012103	87.8038436819845	1672.80484938285
2.5114466870756	0.541847229534039	8.10500505936218	1965.53864169417
95.9525722467023	0.740229712815822	2.71868596555096	1470.93199136254
47.2885982775281	0.320178775695063	65.7186475962928	3243.25511842296
88.4795645988145	0.149502438543882	17.061710259867	6808.85410659359
86.7508527322277	0.310454416061901	48.6418453986136	3341.08479784231
86.1403548364655	0.964189979521392	58.7262710104686	1157.14000481148
37.8916151368301	0.210842062486732	31.4010720999231	4862.88663374715
37.590283851888	1.06497197912804	35.8196330942059	1058.99184166213
61.5549943989397	0.503662686047436	97.2866919633476	2105.45579750535
66.3265009303507	0.282369196441965	11.553050211998	3661.4627820621
29.4228836197871	0.662837814119939	89.539585571189	1628.66468191426
10.3466923963784	0.512363415956811	84.4504509028037	2071.73966145212
2.10701112474345	0.888408173344625	12.157756477482	1245.60873481753
14.8588381670054	0.177033247167513	15.213794800045	5768.65648684496
33.2677638290461	0.127241042397339	75.23174309494	7979.09940031199
3.38049440890983	0.941851936631272	17.6733705775781	1181.73800903007
73.2728320901966	0.220679470631619	59.6345125075862	4651.45912094969
44.3152338219479	1.05264803261472	45.9358184407056	1069.98515079732
40.4332565558623	0.712170178985195	78.0393293142543	1524.15876641303
9.23960489875975	0.363513625053853	76.7904995004465	2870.92852393595
82.9503182732707	0.796480313792193	55.993521363257	1375.52381230719
92.7161347488925	0.626419059802822	86.9756196509021	1716.37543646065
82.2750298857133	0.728979157911809	22.1178324963311	1491.78133167009
11.7595236082786	0.72064446855114	80.9546407713764	1507.64681287363
17.0201161891987	0.820116228241356	14.423011164364	1339.33936381723
79.4448289264406	0.1451816416384	57.476389319773	7007.92321615067
37.9213953176075	0.905833653628697	38.3761168228852	1223.95545141658
89.2380939462925	0.494446933367408	65.0604385526872	2142.46172949147
62.8414353978674	0.265013525803668	54.7164267082746	3893.39230881686
24.7223479830805	0.997292371505978	38.2911297332617	1122.71497965028
81.8603206581947	0.99234020490046	15.2751622217602	1127.71892044857
54.7534215489012	0.945069562569298	22.682773502773	1178.12316850134
20.2641243727197	0.697013420458004	31.4768013660647	1554.69260511929
86.4780956399067	0.517742026604504	10.8876117384279	2051.46383452446
22.2254542121029	0.657038707952041	34.9496946359205	1641.98034590223
60.1201244422656	0.643889672531406	37.340716398191	1673.0610951851
24.6423851224971	0.818481132363309	28.7918109736928	1341.77526207912
90.3020234501569	0.472790494592272	93.7159981706975	2235.10174472181
63.7059445925085	0.340191837064525	98.3069680547728	3059.51791621128
14.4435052739608	0.768805711840729	91.4830316768159	1420.71874414893
23.3877098748447	0.136679038136734	26.5867123961061	7436.41086762405
78.5195301311299	0.485584471826328	6.98641503413114	2179.37392569187
87.0968878229753	0.883060116165241	33.63876272091	1252.42573375704
55.3851549556792	0.443480435097295	88.4381263567481	2374.89090579748
89.7776136847503	0.666017894805739	0.811965572938722	1621.46115862499
94.8331392308573	0.418261653657752	14.7360200045887	2510.84790885053
29.9300560806682	1.09308177086478	28.8475533296929	1034.84464077089
49.949543452885	0.127323815554693	13.2653280587764	7973.99020319528
39.3667810902179	0.372538650634924	4.10108719683893	2804.28523670143
94.9051626841604	0.60233714220917	90.2145840364098	1780.19979497252
93.9608706939764	0.469673416350885	96.4989063241431	2249.1390255158
73.3540858091536	0.321937889948487	42.4293979029046	3226.18920985041
35.0274380390352	0.486382683534093	15.4364451822796	2175.99424867251
33.8600219118852	0.904266302704389	98.9422323071719	1225.86892048205
78.8953277599342	0.884626106154296	69.8588349073663	1250.42108190461
79.4378180220703	0.755413447217405	68.4233912322645	1443.77839404837
35.1596238598299	0.457425647861171	39.6399964951468	2306.1476388038
33.4241326850748	0.43901628938956	99.0884905821089	2397.81980798588
40.5457891300311	0.152699816692898	90.9935919982959	6668.79633556565
55.953806206801	0.962861819984242	14.6125209159639	1158.57062274664
70.1443532949193	0.173850686542417	43.4192721549859	5872.0624156754
82.6874516161173	0.784604979843834	40.750360803096	1394.52670539899
46.7173068609707	0.673586786503551	93.9616167913956	1604.58969213276
18.1003853720168	0.530952373210243	39.3752380420907	2003.40809921199
97.3675248818539	0.586191220988222	79.8848191331671	1825.92797059322
25.26994414741	0.778526901403821	0.268908865924156	1404.47713007325
46.6057595115694	0.303211660721661	52.1181259907381	3418.02619602407
3.5329144435391	0.468277666036118	71.1388216739196	2255.48514594944
13.3624636580555	0.859893325457266	22.2204021031935	1282.93494831842
8.09180627596251	0.205001367196596	28.8738252508189	4998.0162477697
78.4816424643955	0.739132052484902	80.3563792361635	1472.93821535419
18.006209923584	0.855558816830872	89.4392147148921	1288.82671340372
32.5994955188202	0.746204356168078	81.16143426033	1460.11546801364
29.5474595198516	0.768417094744165	65.8575021118623	1421.37656598197
10.3323678822421	0.692286578456206	98.724383446597	1564.48849814479
94.2280916564783	0.840317804919194	67.324511103841	1310.02595702011
20.6513872507007	0.56408043807901	20.2280688462745	1892.79680785514
43.1153228077089	0.243579039409972	14.4568003729675	4225.4435653508
5.04592287850282	0.418716951902071	20.1230974783461	2508.24818402356
67.5792540872854	0.947848776834343	9.91110534787245	1175.02061556679
11.0662299797835	0.757817837547213	62.3315301942409	1439.57833459904
43.3987832015943	0.488957887356139	67.9609593477051	2165.16590458768
83.4746381944993	1.01701309058381	31.9840897561084	1103.27151268619
9.67795115822594	0.627602820110203	18.2313802061022	1713.36441449452
78.4418557681164	0.258905147101396	91.3216064647369	3982.41838447641
40.22342976287	0.793014474677177	11.6409018305998	1381.01103060834
64.5561257543819	0.883406062244504	97.473747409753	1251.98227037209
61.0709590640476	0.946450081611358	20.6765400772052	1176.57975991451
1.44613814349678	0.557292462669579	91.6375195954243	1914.38996036252
58.5364499757113	0.188959896441429	66.9077662294056	5412.12821785158
42.1412738177202	0.235624138119688	22.4525151191349	4364.04735431665
3.53410351695272	0.671317887056783	15.1127587028637	1609.60726249115
65.9259432668818	0.723537993803067	71.7447293454337	1502.09742759159
77.8671076090261	0.79715418464541	9.83174707723856	1374.4624606654
17.6496822586673	0.515731138330726	56.0492820204268	2058.99480887796
92.0087295213827	0.238733938512893	52.6206485990506	4308.76346710124
32.6462565051138	0.41009573074713	21.9124330682981	2558.45503628667
28.2180681504831	0.812355479678973	66.6982894633407	1350.98818807153
70.2025202302734	0.312451123542242	45.2145835718267	3320.50057321942
93.8836172696457	0.833804780531784	49.0369942032829	1319.3214998866
83.0152031170739	0.489342069830336	46.7756279567489	2163.56024477258
45.5004353404523	0.121102645245115	77.3871879239044	8377.45794384567
40.5578543963967	0.750830061255729	36.2620041595534	1451.85930026236
98.8760368772721	0.734358025391925	71.5388698787909	1481.73360326021
27.8858526940404	0.81842891399409	15.7329869378785	1341.85321522893
29.9947603320199	0.901617129891918	49.8585123062619	1229.11823527563
43.387020599967	0.78086729152962	19.6601954363515	1400.6273368694
43.9823590030028	0.376987210338959	18.3115451276665	2772.60988323947
47.9276422741704	0.754458367398061	67.7186516410177	1445.45418436905
18.9555307257212	0.864780329501366	89.707135326272	1276.36302756401
49.7380554566204	0.391975170031319	60.2258463461917	2671.18200451345
87.722777224911	0.918491037994447	25.9874874500353	1208.74225075024
18.9246248119603	0.177722401115548	58.2424613184727	5746.75269815785
0.642808170171638	1.00888029121805	47.6958624328064	1111.19787422219
21.6302940880812	1.09767410440617	86.8318681559952	1031.01720992223
54.2842187624158	0.518798557081008	67.5782512833393	2047.53041879385
52.9067728820753	0.365910252363841	60.7432403638624	2852.91057995733
75.4022059660092	0.359964945477363	88.0232024667751	2898.04828654597
64.4568490076602	0.440114402078281	80.5728673518518	2392.13650650345
68.2480300143168	0.888580620895968	59.9029693725108	1245.39028703067
71.1942217093364	0.736515767543188	18.5066343993327	1477.74418426332
47.9916037897126	0.847234354257568	93.1739290030928	1300.31096705976
28.3980062308106	1.00318810707268	65.9778468624911	1116.822024653
11.8207061185309	1.09997074919376	69.4073838404584	1029.11508395379
53.5663019195054	1.07721042811143	80.4169457998211	1048.32372756844
54.7122127680408	0.575982780187232	37.9673606025206	1856.16301458689
82.2684496657921	0.577734758002525	24.9855957357576	1850.89810877474
69.1854990292818	0.168609111367438	32.8499362616491	6050.87758953176
70.808733515373	0.404732602231328	97.8223037598128	2590.76710521195
18.3502936491477	1.02309594919154	24.5256603192141	1097.42543188663
32.1497670097828	0.786172512048219	39.2729253559456	1391.98545443251
16.1783033059043	0.38638211739023	2.6477077441307	2708.11149634557
74.1872266486902	0.533904999748832	77.5453065309968	1992.99238716707
56.6716369548547	0.467408330214803	44.4425870170952	2259.45694878916
74.4591181014893	0.600261132442041	11.6905721559464	1785.94161432992
28.7766393088956	0.257611565227784	99.7077859973197	4001.81329947584
9.40284103714202	0.547575740000771	67.8992440949416	1946.23138124891
58.1955873434719	1.01474198076434	44.2114905358514	1105.47218796128
8.5195916425986	0.188770300046403	15.2734107800922	5417.44350543587
77.4977230317729	0.472122939990878	31.1320955859251	2238.09237657319
71.1538600090706	0.152507770062324	53.3889936401584	6677.04295978715
2.09612932552306	0.922364651574686	43.1537672960402	1204.16990860694
20.9740318383226	0.905050884298435	89.1385937647135	1224.91025128954
67.7387358467599	0.943049560542643	15.2399380811223	1180.3896569599
45.3130426008334	0.76203127259398	50.8026046405439	1432.2821017515
49.3216783506609	1.06103851633846	72.5320237044492	1062.47285522763
35.2678362991211	0.697839184699337	72.7407992628964	1552.99491046902
61.1898274734215	0.978387589672188	80.6770563816465	1142.08982468293
45.6869483164923	0.152432380293848	69.2049586173913	6680.28593184909
29.4879213314752	0.123190749371369	54.2046641335674	8237.49262913737
83.7739856975739	0.305225036996696	13.1538627279567	3396.27120579503
34.7724696094871	0.677727369718915	44.5551003647405	1595.51957421278
97.0172301757619	0.871259514209255	49.1588756976816	1267.76364985533
40.2474516685062	0.972091179015366	69.8864213391079	1148.71008562479
52.4401464444953	0.180858489951806	52.7404830958646	5649.18472484467
51.0356955839351	0.950041327113211	22.5827189291746	1172.58578912414
57.2596301848167	1.03042589575559	47.624943735623	1090.4725047372
89.3408982813423	0.637624888478532	4.35812183615684	1688.32021156851
37.4900152963217	0.152654769283416	81.3500344786025	6670.72884191005
96.8008389083267	0.986801540824065	19.9822441138682	1133.3749884145
35.3286251255267	0.259848856430261	52.3147170389373	3968.39099828166
18.3943128660673	0.895751833737044	72.8388580395351	1236.38063393969
56.5059673301673	0.407297216102732	5.82484863927703	2575.2095139972
69.3365731817849	0.752483843418343	42.1029869361248	1448.93218737728
51.9618067412966	0.974288349574697	7.95829465479826	1146.39018565348
70.7809962947082	0.245382398443338	51.3533822966684	4195.27192799411
90.5649887003128	0.969351755622849	56.5985869879654	1151.6172578214
87.6924423188557	0.962284055740482	29.364743901381	1159.19419015053
26.7614698638356	0.847524891062063	86.8584243324262	1299.90634911839
92.0455580914539	0.767505650147289	73.616451432673	1422.92200429807
18.9365770008663	1.03168884846092	66.3399159882126	1089.28449065996
23.8330030255842	0.493035915510683	96.2023908102731	2148.24980602926
53.8426342998037	0.544071358173091	88.788218698784	1957.99419869821
13.3735714382632	0.317390247815687	92.8418815606301	3270.69541954142
22.7306645629228	0.896886672287953	71.2699141028417	1234.96806775934
25.6529567728572	0.970032960801893	8.32957105545633	1150.89280509946
31.738988301806	0.826231006582979	25.4394098746539	1330.31526538283
13.2984022475135	0.229059864322821	34.808408950439	4485.67096971065
16.3999807074764	0.194574333067247	89.6580979447077	5259.42401464838
27.1218309152541	0.193668521753666	71.8914901600701	5283.46172803412
34.5231654484875	0.295151596673392	26.0912027563736	3508.08941327387
20.2977301640904	0.542469327187719	12.8225966785145	1963.42219897339
7.15204464020964	0.418537437186829	75.916964691027	2509.27252654251
87.3480758607381	0.74422061971274	80.4802264287514	1463.68757531334
15.1874973351407	0.841278005486285	26.4001371680688	1308.66770969719
79.4285660662149	0.432796662684399	79.9986611672003	2430.55386101536
94.6366462557474	0.917164003961257	42.9533299626567	1210.31753937243
35.1434719117068	0.352955720590235	88.8153523635276	2953.216581184
5.89249089784244	0.713676328698064	77.8438992935201	1521.19541560845
92.1386804937558	0.956544119990997	26.4852570222134	1165.43008430119
77.7154976220453	0.279063891799752	20.9137808768685	3703.40877979861
24.918649194819	0.604528396529485	37.5976167135046	1774.18201318724
53.1702938595328	0.811513916504655	79.9234419252678	1352.2647580798
7.35984646628657	0.330820007463109	24.2855250127378	3142.79178236072
85.1593799385496	0.907886068797486	77.8873623960242	1221.45979145216
75.1320119008553	0.678897980934657	27.8814778492951	1592.9753631367
17.6413109874471	1.0784600727668	51.7827463469486	1047.248050486
82.620596061502	0.988329589689442	26.3957339995043	1131.80821704855
3.36932664625325	0.86384814440144	61.8792720138121	1277.61086769816
1.79437272425933	0.983260933637514	41.5897046243634	1137.0240327769
71.4887830381218	0.426172069809761	31.8454350421056	2466.47005479827
92.4357922484459	0.823128057439745	30.0509785984862	1334.87779569852
55.4883475556743	0.563190367114432	46.3315168521619	1895.59855138079
82.8843280548855	0.839966551362106	82.2366432185411	1310.52359689607
35.6805625381685	0.661249534192088	44.9306324245328	1632.28839990306
30.6779068134749	0.511574971221981	95.774240509206	2074.74770317894
67.3833484091782	0.160425313307845	44.8444657134201	6353.43024477111
5.61665327824116	0.600383208029398	6.91902580725063	1785.60287933808
32.6808952998504	0.615676990106374	19.1142533454786	1744.22831463496
88.3277863657692	0.617553727147229	55.7162461599384	1739.2923077632
41.1086141132241	0.606285919075899	94.7085510366039	1769.38681327813
50.2165629141264	0.522328609316148	61.5027132911575	2034.50359441202
35.724397661195	0.75497470402901	81.3711129268701	1444.54768969528
98.8844576246691	0.820878873640841	56.4580199282033	1338.2065248734
46.4893180179393	0.766025481435368	53.7843628947936	1425.43960251324
94.6818490977071	0.593628983140624	0.901156763168687	1804.55386849451
10.0234502443963	0.196119240377088	28.876961994981	5218.9387786596
31.9565508267038	0.90999790070907	65.4967458597502	1218.9036339763
39.4329788057747	0.4954367422716	87.1807619364517	2138.42115184061
83.8565499748245	0.472101855014074	71.2922989157664	2238.1869746523
16.0256766139778	0.414833803152256	73.4041689570734	2530.60393921893
23.3172294877731	0.509903370379728	75.3852124937085	2081.15589362607
16.3834204911663	0.615374010066836	6.26090432730193	1745.02800514989
56.8587160265123	0.382738202472311	77.8434207849824	2732.75198958574
15.2853188271086	0.57488023065565	1.66322585295355	1859.49276157836
67.0626028608535	0.128602573010754	34.9494042096086	7895.89418771875
89.6630922593509	0.238782420439366	66.7894710891239	4307.91298856914
67.484825010596	0.218842590362698	58.258150729474	4689.49444046815
65.7949310444615	0.61100449664933	79.3614597076611	1756.64916622361
41.4056663660858	1.0389114156486	8.01216611055029	1082.5459735426
65.5560797777302	0.456677871254105	7.58882640101217	2309.72729564026
39.8033665724544	1.04220288256794	49.9371921447116	1079.50607768042
58.5529349110055	0.404624493804122	17.4937121968803	2591.42724998773
81.1758449723608	0.324911544821688	8.83479150242985	3197.76075038762
68.1860541234065	0.208812394630763	21.2261314984669	4908.9877503118
96.845192202341	0.704341856571595	55.2381101584165	1539.76511926684
29.0076900951126	0.655532111117176	8.87018508640269	1645.47828403977
1.574854249984	0.704738615991999	7.61225196820012	1538.96580846842
41.0126466511967	0.892676193272982	93.9895296819805	1240.2270291689
85.7219461653786	0.120924478999407	50.8093272561318	8389.62421731751
98.2824470318389	1.08873065077644	98.3359082835308	1038.50082413574
81.6172737097142	0.186876650559987	71.9127880107855	5471.12330515043
18.9444980074091	1.00047502213357	71.3150028388924	1119.52520340533
3.97314561942173	0.338097287494405	29.3918540159393	3077.72855029649
60.5913081299329	0.909263971261	94.5053239167154	1219.79063463074
73.0541562267843	0.715092815530707	40.5738920689725	1518.41986701803
4.82247328378924	0.379210517567731	9.94568153219512	2757.0576597243
79.222389223217	0.750907984442773	4.02281777519917	1451.72109062347
39.5281814880155	0.986882776633388	39.51092951786	1133.29157188391
5.97846317685626	0.480867050700559	59.7861330622616	2199.57687793983
62.0736459510311	0.968584903327092	1.10087160484458	1152.43401436983
16.5191080552447	1.01290198826143	30.044582269907	1107.26235271433
32.9325090628637	1.01110749081461	34.7488309488666	1109.01453019039
26.9943964299372	0.980492617652119	68.8187715273119	1139.89549130374
54.1085718506721	0.315967070292113	33.6790554887742	3284.88676834423
85.3726128989867	0.114206612693212	12.6826969963389	8876.0604103219
43.2210387873536	0.192012865983599	53.303289760562	5327.98434457727
57.8019080651373	0.819364664091803	90.4247052447183	1340.45780569317
13.6477868769156	0.408381518510312	28.2730893049177	2568.69063528581
58.1541953880399	0.313073763994261	52.7606654189931	3314.13542432234
67.1204221483417	0.217141339912237	79.4798467274675	4725.29533622743
83.6939105970475	0.46330361006962	30.454911997396	2278.41184541975
63.4404861958693	0.43281349018237	1.45847343360254	2430.46402823221
21.1815371578943	0.708786018262868	74.4971801233633	1530.86304502853
90.6701427352751	0.1109117048692	28.4812855376903	9136.18094482736
40.5145311478949	0.188533774130992	92.7989041877507	5424.08943760498
88.8637441072099	0.654977069777209	0.578531031556251	1646.77100641119
57.5050711255209	1.06814586671441	47.1826999347643	1056.20172221981
1.67095788731514	0.864444491634291	13.7733860192508	1276.81227618147
54.0404498326351	0.448554322362583	28.5691629933202	2349.38438031963
85.2652213465756	1.017995480257	53.8151088547028	1102.32263246154
22.2581503267106	1.0470337201745	33.7508011294507	1075.07907790528
63.7005188321679	0.432315667683664	81.3701515705721	2433.1245863884
71.2481649249424	0.352610402583765	52.3297200061724	2955.99120352793
33.3730363381571	0.548691077050106	18.6109141957647	1942.51915846024
5.07845234367538	0.840191191192031	88.0454789000847	1310.20528956182
45.9341426536502	0.197147680879148	5.56140529801317	5192.33965695494
86.561018556566	0.8819081831153	53.7498012546654	1253.9048884517
77.5857374897696	0.370679011952769	63.1465954963748	2817.75187629835
34.2019142664712	0.22861458760824	88.0475879686837	4494.17406501473
74.8200540227635	1.04914734997689	75.4161904780638	1073.15495961747
62.4794220137208	0.918688481400894	37.3989261937232	1208.50825959537
72.8094956321912	0.226505947877639	84.6880863607984	4534.89510262314
67.0116609108729	0.831120628781822	49.3554414835701	1323.19477747256
48.5176190351087	0.339111193902064	13.1891399086592	3068.88525646488
57.3999813026901	0.211631466245144	46.1014072856945	4845.19525447907
80.0387265726815	0.330791347885855	11.5334743346172	3143.05367534905
44.9623426229933	0.917439375035938	28.7672212879501	1209.99027860651
27.6016165720755	0.296987614854537	40.5150679714591	3487.14377968184
72.5840171150578	0.978282499538436	7.0084505940165	1142.19962073513
39.7083438305245	0.860348864278998	39.0720167483829	1282.31919575791
38.8838020838	0.975323840173369	76.4943487236173	1145.30047847723
60.5933626164261	0.126958528317895	93.4837761670829	7996.58783737686
1.85927955091081	0.337345454859022	93.8719560519146	3084.32035943068
69.0824523374167	0.510119939514722	31.010658730112	2080.32329367737
46.3999097559571	0.511547060804479	64.7692942398235	2074.85435577982
76.9097680678766	0.33757601538478	91.9171652643473	3082.29576280817
33.494904844852	0.975957999125363	64.6074725093555	1144.63425772029
16.2080784318476	0.189085513071537	18.3454897515353	5408.61245769614
58.4709930223771	0.765837933949361	85.0002700374688	1425.7592940625
24.6600168500413	0.347573992731979	97.8369498263511	2997.08522763704
9.83956201451706	0.212286377146282	32.4915403309183	4830.61786179017
40.9819539247782	0.702881276724862	25.4410411860342	1542.71537614373
82.3191381411411	1.06913610226709	56.8620547138442	1055.33461070065
16.3990426611996	0.845809477956216	73.294392635278	1302.29935471563
20.5676595962828	0.212133629138516	62.9315395896731	4834.00976856448
9.75457891155981	0.275653131431523	2.7508203532761	3747.74765084945
77.0131463097913	0.423499268446379	29.5785256273785	2481.27916741989
98.4718659111046	0.186870889994263	12.0945339410201	5471.28826127335
44.1392460672322	0.865125273824879	14.3700164781559	1275.90196039334
13.0627829696952	0.61527532243579	73.289587757949	1745.28865295806
24.5000682275034	0.26726740343906	46.1119083806387	3861.5711273897
86.636426886516	0.680673439051948	53.3645455025759	1589.13327688064
6.57214116154566	0.313656522592131	28.9170134419899	3308.20087570877
6.03391484411442	0.255618931808681	84.0359095501235	4032.07330742018
26.001923981977	0.699246121003746	15.8500681563534	1550.11161587072
44.6963814024744	0.3915136799689	2.29276694863186	2674.18916672193
67.5157505462834	0.584783181055483	59.9370336189568	1830.03550101268
26.1485139382988	0.300759353632746	64.8456808490244	3444.91737304732
69.6176763775895	0.199032780575311	48.8952544116562	5144.29799307163
55.5547146510916	0.406400101428166	99.3260360038955	2580.62930714292
4.300074335326	0.302702097665678	51.3111219827362	3423.57803170713
16.659501834806	0.946972011408846	38.2916783035355	1175.99741909189
58.6677501045686	0.798103312772276	54.6088184614162	1372.97061670678
50.9389108644681	0.447188268293051	7.40072729972843	2356.19462070655
99.9366940130689	0.76061057941597	83.2908672148204	1434.73322494126
97.8550763831388	0.484380553703234	25.3906696807075	2184.49245816064
76.4782787743648	0.644648359393141	17.0218382650668	1671.23329708212
23.4238613392499	0.24026525397894	47.1417154355404	4282.06664692205
73.6905912661616	0.763146805726097	23.1679523558507	1430.36386773387
66.6684634980556	0.570088204054862	30.4790735551509	1874.11452629139
62.2232848052993	0.538483464653152	49.7779433683195	1977.0672372347
85.5453034611477	0.879340545625045	84.3457808486827	1257.2158431398
54.829754417291	0.209263118071108	82.380616856441	4898.67294159403
90.5081746394535	0.794751223457347	5.70854202792287	1378.25537663191
1.77588873453178	0.160600618339546	14.3647703772094	6346.62608861052
58.5865233205403	0.681730169659619	25.687037474996	1586.8560150408
28.1123624303919	0.474173403945138	88.954276539029	2228.93312800753
74.3887060436857	0.459103601874912	24.8428586660459	2298.15760084684
21.5920573605812	0.817434208682855	37.2802859035152	1343.3400430003
5.09624215401139	0.797901054547067	30.8594318833264	1373.28822953826
28.1829135423467	0.894959829368359	42.5668637851505	1237.36858704125
13.3529287253715	0.68493885617741	12.7211965497871	1579.98433434032
45.6864931393254	0.555037701920479	77.7069802785972	1921.67941121821
22.2965182384418	0.288876613732231	20.814615240105	3581.68555176616
55.3270383866823	0.265631075519142	79.0957738890565	3884.61977592655
7.11508922606653	0.977429466149673	85.277512349119	1143.09172644369
9.74936579104896	0.527952648020333	0.508048141677786	2014.10926102882
32.4318879566783	0.512068249639455	82.3268493422583	2072.86468298727
62.8819727427436	0.600384421335489	28.3507577508216	1785.59951335115
75.1725225260689	0.654812904896822	10.9973621319869	1647.15377556215
44.6047453242302	0.526188038440714	41.8661615694368	2020.46129319732
23.143324353513	0.893675104830166	16.0452294524625	1238.97488762433
56.7738836224289	0.518207182518372	5.55326099918159	2049.73010358564
21.2885648427823	0.319292788327639	76.5425944704595	3251.92166111143
27.1835788899408	0.75101190462449	86.084566420158	1451.53681565142
17.5905430527225	1.03081573884501	79.2024963201326	1090.10548279023
77.560895127398	0.300151288029087	29.7176154546028	3451.6532025113
8.18630451121596	0.893945033328532	86.3610597492498	1238.63701090948
54.8726449461824	0.490883401892907	73.224781543353	2157.14363969912
73.2056601185193	0.601841288332539	6.08833068759009	1781.56762486435
65.3247482045485	1.01334433874629	66.7348076824264	1106.83138767736
65.3034212566022	0.505492066875279	7.25969615692973	2098.27041318679
68.8666780529769	0.739675824030976	9.70010054091329	1471.94360490295
11.0790551396318	0.500630525852425	51.6246389048541	2117.48107308738
35.7848385210361	0.279643102280725	73.1860459284831	3695.98664813886
60.0944319886572	0.966369441234174	28.421250705985	1154.80093360866
34.7911584981003	0.989201766642734	98.4867632503916	1130.91610803923
81.2057909296754	0.609091316974713	57.9445662342823	1761.7899453351
11.7228046803109	0.328340183198778	93.7344563738356	3165.62173979966
41.5937122702909	1.02745831940203	23.8626167807398	1093.27549070992
79.4778737844292	0.300732365262043	84.4893353521729	3445.21575829942
87.6722795189703	0.771621911998141	45.1815137054401	1415.97149128446
35.3212148279267	0.570321243163539	6.24132071338817	1873.39777710726
81.5069047122709	0.942512430869873	7.57730287890557	1180.99396384308
12.3163293081419	0.125456100819287	78.7425672345873	8090.91567065719
34.8026345098499	0.55138596002337	10.7325966323647	1933.61164864919
46.0590141752836	0.518900860874247	98.9549486910407	2047.15039692784
45.5367780683792	0.146927536015834	49.9310668833073	6926.07615914988
38.6112712316905	1.02596678559332	74.0906303673105	1094.69042277201
6.22425193322722	1.06322980544755	35.271391510764	1060.53044306735
42.073633248776	0.336606588778347	7.31045689554337	3090.8271713555
99.1165708676223	0.472330053980529	82.360325459536	2237.16360534878
80.8540304036813	0.759505214704983	24.1941210309552	1436.64665447812
54.9670337345758	0.405837585212093	5.6488370813478	2584.03989289803
80.6739147729783	1.03143427441142	5.85047725184697	1089.52372517449
45.562504733111	0.287917254356343	70.9125413153822	3593.2201174798
58.7204988854149	0.812403980646331	42.7374369741027	1350.91469739528
99.8786134744191	0.203807025043424	69.8155018162223	5026.60221249457
73.3664833351759	0.412318878163819	84.0342581840559	2545.30733604365
46.6715838999101	0.889862600260604	37.7037167507719	1243.76899501917
61.6418929630231	0.244470842567328	53.2828200977392	4210.46735184625
12.9083039164169	0.41461384121706	74.6917363285534	2531.88281863575
89.6750041243692	0.866362256963158	39.9663351936522	1274.25157543829
16.6532217600117	0.39960720828517	76.5732027714578	2622.45736129558
22.2409402742846	0.737472091527795	46.7281435507424	1475.98351651292
62.8329842287683	0.826788225734656	88.2205242670128	1329.49956575813
49.42306599512	0.810525267498264	27.5074570346782	1353.76782945529
46.1078972227451	0.764986553727907	71.3572940563558	1427.212519131
10.3640308065293	0.444482836359112	13.3231486374762	2369.80565771963
8.80810188133678	0.84739221993052	34.3303642004875	1300.09107999834
90.745883735397	0.878581183050445	52.1671745224795	1258.19874508123
39.8569941950685	0.777135469139143	33.0743773865417	1406.77693878486
2.44512995771442	0.285072891266825	69.4772029470645	3627.87475987681
46.6885448655241	0.405050280196331	85.9066801206653	2588.82930068655
85.8291383335305	0.413980903424626	91.3545412500701	2535.57036019675
86.3568362933589	1.09825765272451	87.0422277076666	1030.53314995734
50.545593266823	0.88579082826678	77.038817418504	1248.93469664468
48.7883202308942	0.80046307880299	74.7281993089977	1369.27685796002
23.6818040792021	0.934182452404313	70.4192788684037	1190.45470338936
97.0516153384628	0.465647959743805	59.8567859073897	2267.54511229941
14.6042894722249	0.929688235020219	67.9236052970412	1195.6294016975
12.1724200537824	0.866675777874285	29.9694354982279	1273.83402366768
30.9361207449651	0.747249421697553	54.0441412015557	1458.24124979349
87.9645774641254	0.130900924321355	92.6594748125554	7759.36546043823
27.9960950722709	1.09953878008685	70.5451470260401	1029.47224246244
60.130377382721	0.876821850880975	77.1252550640838	1260.48252674732
26.9367975156089	0.427458244606319	57.6588483921464	2459.40978474045
91.3623465556457	0.142784617162162	96.2877733324216	7123.55556414239
60.5382240354051	0.561976501265094	3.070578659953	1899.43383353014
16.2229818359364	0.672857200162096	52.852973921134	1606.199448797
92.0077930063622	0.627213802204121	26.778263023713	1714.35266967317
10.6894989248464	0.35528989528839	19.297966006173	2934.60298550933
14.3540850458363	0.909670939639615	17.387186589043	1219.29861054611
63.9571329876907	0.854944230849669	18.3935530539038	1289.66693722954
26.5010440748924	0.808335819164872	29.5855604324254	1357.10959763375
0.996423678214353	0.921029214003182	37.756152189421	1205.74189048095
85.2610435357317	0.433056368670778	63.4267311049175	2429.16821075602
30.822343367145	0.58856477491204	38.0010908866872	1819.0483335491
90.8527746585791	1.08100794503468	46.3913993851693	1045.06258126338
45.8349976149583	1.04498705470285	75.5718049969295	1076.94965358624
32.8644719443216	0.252519440640443	25.5595295594763	4080.09114175046
99.1286007862292	1.09464700213637	68.1580970115184	1033.53650816048
81.3539440377307	0.727006488885476	4.06350346611997	1495.50354128617
29.5060817964374	0.182082800587312	45.408561742953	5612.00691539496
87.5883738414189	0.545800792911409	79.701349222267	1952.17029544022
31.6912026624449	0.406060167711892	56.5765968350515	2582.68922567535
95.9782310614471	0.548694056593963	60.7430386883111	1942.50926173236
92.8594807677077	0.372362979105807	75.1852529092213	2805.55161525832
49.6139730403831	0.338820808097899	67.4299713068053	3071.4125936181
49.1759668985375	1.05679611916426	73.1645485344508	1066.25631365
99.2204957414911	0.940242117199563	36.1953215562151	1183.55584557137
39.4864827868261	0.98211673173088	89.5289757236935	1138.20890296574
94.7273025188258	1.02671278179793	97.1746680386547	1093.98222533945
9.14016019592768	1.05328586676034	1.1284150927459	1069.40987205663
38.2746965833213	0.162521302594645	54.5335259539073	6273.03953411059
73.0520319396917	1.00778015351741	70.8927044464232	1112.2799099682
74.6189017046576	0.968570326524515	92.8965313833546	1152.44955230898
17.3406760017917	0.111051009566617	3.40778483540995	9124.87085981984
36.1958908356242	0.340952837651205	91.5054034851614	3052.95696521817
66.135855861244	1.02997924724963	57.8073139021171	1090.8933482595
62.7767006829746	0.560175524758576	14.0437872489149	1905.1547520413
72.4736085132664	0.547747580336057	30.8961545986246	1945.65845272466
67.2602771471879	0.17153332175517	24.7919353108688	5949.77108918408
4.28944789174268	0.602910587389117	4.72949174050617	1778.62073235513
29.9763063360814	0.480775367843208	19.8613994120796	2199.97344890207
48.7373146317499	0.44915293442027	29.8144769463583	2346.41315099214
34.3927059302225	0.106571669072658	98.9568371730782	9503.35684053354
7.55605869233592	0.869737587805167	97.3399313813503	1269.77208530628
33.6203862100675	1.07074737377944	50.0186153653197	1053.92710968814
12.2452136507062	0.465560931949638	58.9535931302137	2267.94655516364
14.2740605259869	0.534834607066363	73.2301616576097	1989.73689957187
37.6429773401088	0.970894641019598	99.5503658327122	1149.97787581754
75.8627859070839	0.190616674249478	95.2011139375245	5366.13076971013
86.4534966671199	1.05873995169719	0.4613525697163	1064.51899958718
85.6619718577942	0.623865782881299	89.0283487514348	1722.90887469664
13.3033953809113	0.427723671177696	24.3885859180952	2457.95804951967
86.3232237593451	0.591006745661947	8.68810196309371	1812.02806455275
59.4296403833363	0.80915173424062	89.7529246350014	1355.86214758409
59.0261739226904	0.2909394373588	89.90694311653	3557.14145142432
91.7983533783949	0.662481465368325	26.0162945905265	1629.47619258151
5.59402580149658	0.717681212826723	74.5648332480964	1513.37630988181
70.4676694719636	0.252082408056549	39.8377637930738	4086.95670955219
49.7978488623655	1.05257882342878	68.8066781908481	1070.04761424184
36.5809884163919	0.309944097623085	0.234212009453427	3346.3882670096
99.8213301512362	0.976371742810727	84.0440838557115	1144.20006248978
95.499576326139	0.332427102028282	79.1673710782306	3128.17831608364
51.3321686501254	0.558678870319527	27.4211840161895	1909.93703382422
67.0281428704222	1.00472331197607	84.7502730496767	1115.29889281977
0.189045043024783	0.686464625565668	30.1824185062522	1576.73930273679
49.2954398690221	0.139816884224421	14.2376490455627	7272.2120203658
53.1261841898742	0.377390842499958	69.7026652850713	2769.7728280201
30.5872964340294	0.351372818977172	20.728609833398	2965.97995630666
85.9837588331008	0.314858774375446	18.7299986290238	3296.02709971669
6.62113229658154	0.776132189632154	37.2923886618814	1408.44031127474
53.4418548843695	0.653315950222207	71.4923768781972	1650.65297067962
0.63092069745464	0.30278741286159	42.4524985868919	3422.64719576411
66.2005298476699	1.08611044129963	29.8829369616201	1040.71668034367
53.8829456295321	0.128450731313789	67.7596029459186	7905.08607753372
44.5591682803257	0.750583610072651	33.5091134543956	1452.29661103739
78.4125845344878	0.197226946433752	94.8137272732482	5190.3010824938
16.056682496623	0.482758610734048	11.4699566716714	2191.42861414626
15.4572277246148	0.424331392252297	91.3315330076147	2476.64864362763
81.2341792909611	0.18958511944055	92.1933595444363	5394.67558082047
97.7880828013407	0.370708439334895	1.37882671398305	2817.53772477947
28.5137834121592	0.997832889485474	3.36161186221017	1122.17181708216
65.7305048565538	0.777032286042698	53.1382408196313	1406.9478115161
80.6737625297337	0.598199280669477	73.7656824067977	1791.68372198784
82.0034215663587	0.5607528035572	69.3461225952049	1903.31698683695
30.5138720112745	0.650775595269439	54.6335611300973	1656.62799783691
7.42077607866827	0.430676505767733	32.5070790750961	2441.92837688552
61.7595012233106	0.286522257015291	57.8867282746849	3610.13026218983
13.6161083050552	0.215151627919978	89.7361562828095	4767.88488782401
80.9157440963088	0.685895010510377	89.0150411691849	1577.94908065579
97.7884667658437	0.464338513572969	30.3845729004571	2273.60124299242
90.0426184429966	0.175328135649249	26.4373856092766	5823.59113382999
18.275741193584	0.43060205074033	66.763739807124	2442.32985950882
92.2028404223966	0.694124479910579	30.7946478120451	1560.66378429533
13.6559003525887	0.601841452184207	63.4512475439809	1781.56717250165
4.33542521603295	0.88129963837497	56.0312466101739	1254.68785922107
67.2788839681518	0.92339584209058	9.9707397218089	1202.95917570517
12.7697617126384	0.997216418338068	38.1426737068307	1122.79135161711
21.9267959657395	0.669580707033678	56.7616104790836	1613.47194370357
65.8853957566638	0.139996885669254	5.01695582800964	7263.01604081766
32.2587458576676	1.05748653159838	47.998070973169	1065.63852126657
50.2478632323941	0.99938936967755	2.32934026318214	1120.61100341967
53.4424116799122	0.252342167621504	43.9779056583092	4082.87314730502
45.9093808332997	0.766174099211101	24.2349385657061	1425.18638130636
51.8680241842521	0.157671448200353	81.1434859729651	6462.30237252152
57.2166536274935	0.968069138648368	43.931609086315	1152.98407115448
38.4239640064168	0.668297021272556	88.7803990892688	1616.34065119103
85.6078183102279	0.410964173911133	10.4335548387659	2553.30213065298
35.5626730648583	0.203373281611826	93.6902654950562	5037.06674581118
85.8591106738562	0.153193389618662	37.3502376809552	6647.69680525547
42.0060550707119	1.07007018205392	16.1514895061171	1054.51814354884
23.0400392764387	0.194181946065882	1.47947676700815	5269.80934252621
72.3318221142441	0.755903733370494	36.6348429957771	1442.91977913789
9.35618877177531	0.470817370282665	42.9937230050648	2243.96581587385
15.3229730368176	0.658479450398987	42.6556342285518	1638.65027738387
90.5065638704053	0.94939235097098	1.71225879458681	1173.30530520628
57.3732830161928	0.896043263509595	30.7539316471976	1236.01754147811
68.2354431668125	0.823252079701484	27.0276711213381	1334.69477533856
7.82459557929928	0.671248918042667	86.7224059002547	1609.76031561579
35.2072079615724	0.485126670549	71.8057443104215	2181.31730269197
35.3324044743457	0.977189643224498	22.9948829973021	1143.34281470712
11.5063855745149	0.846549314650411	31.3905027787849	1301.26609128844
49.243760554217	0.167616488515274	97.9004993314297	6086.00017610363
43.3285235360085	0.141244732827599	94.1547656211502	7199.9100255341
23.2297322777707	0.951653898160946	77.3027059676543	1170.80218967471
19.9392996244559	0.686979491987596	83.1140885519318	1575.64752902122
25.7131046049568	0.761008925119113	5.57528460337221	1434.04503546851
9.39698706157426	0.687978395631768	14.2278479328802	1573.53401552923
26.9590977599481	0.35762114939072	50.4287621962141	2916.25520387623
19.6449487081805	0.780487872232814	67.4290708514621	1401.24988943032
41.7497711838768	0.995247354421482	17.5848686176578	1124.7753410822
1.79782437003312	0.481128997241942	39.0160977940433	2198.44467020793
19.1955109695439	0.414339242777211	91.8470882166888	2533.48126548973
26.5424297546603	0.257746203177287	96.231866242499	3999.78557073899
59.6612064780801	0.77091807580288	76.0074815816903	1417.15469306974
11.6489991545786	0.631718377082577	7.29981068919502	1702.98386793532
15.3744968876799	0.910936086127917	42.3011379617674	1217.77185823285
42.0944426845204	0.614934937996716	17.7926050366335	1746.18829767214
4.41023020843354	0.288584050495117	26.0026211402516	3585.19496931422
47.7712491403735	0.878515679930076	41.6720603453531	1258.28361046395
95.1130419104113	1.00495151212179	23.2604028269277	1115.07288455008
89.1555615293621	0.663703364461403	17.1067748088712	1626.69719869735
91.1167458708717	0.699765813142615	43.4666637877531	1549.04952088049
21.506191693022	0.71991104510749	22.5033051269019	1509.06050517768
62.5266092442601	0.750537272128576	94.7404065728143	1452.37886662701
1.49538002813475	0.231965637368413	37.7517499288132	4430.98334798519
78.3934750598976	0.351545807376491	35.9319497596285	2964.57950860737
0.846988316118802	0.790869624406971	99.1161813249696	1384.43091141583
76.1136962846033	0.481260865032732	32.5909586386921	2197.8751663757
33.121342952892	0.659233584682646	89.2327466993633	1636.91300812806
10.4547903586248	0.297369514517831	36.9957175363133	3482.81949285033
90.8801083326842	0.884785430845754	0.240746173825723	1250.21752521864
77.2215718506786	0.720492026929818	76.0933562217676	1507.94041102888
12.4303329765606	0.329646140395105	42.666449393712	3153.55591787432
95.9683400464186	0.189150552404654	13.0188311872015	5406.79397066036
33.9897960154218	1.08186621844488	85.1994944180563	1044.32870437293
60.829839054327	0.747126592767585	47.0537003937769	1458.46125901595
57.5594976495166	0.82560588540111	1.29896386856617	1331.23167564892
98.5992572355719	0.714780211831587	93.8997016768878	1519.03145533024
98.6563021485226	1.07631382608131	37.7365518147977	1049.0970493623
45.9388912068578	0.350711054111221	86.7280072532417	2971.35010224933
37.6221770908494	0.381078026490065	87.2867200948221	2744.13450917268
3.17949129353181	0.650200076091628	2.16649303380547	1657.98813130111
71.9117312407232	1.0557509167331	87.3914586294141	1067.19311548825
25.1879766414786	0.351832977333544	87.0306675611007	2962.25773143482
40.6762917292359	0.638198399167643	10.7192475694637	1686.91085609777
82.5745958368401	0.682840320247931	95.923769087316	1584.47122460037
56.6929660270424	0.583676304619146	41.4679447070394	1833.27839092681
57.615181525973	0.581452850555488	91.7156886779444	1839.82990373967
30.416925599788	0.391564081103102	53.5785090319854	2673.86039797836
28.9527227183495	0.281598673246493	24.853517755218	3671.15309483247
27.1406851905739	0.33275052829228	78.1895661479144	3125.25443229837
70.9457991669748	0.5883476438766	60.0883151996809	1819.67537119897
24.0387166701724	0.764511147380049	20.3635738208807	1428.02540084204
55.9983844669953	0.142035203174082	37.6289734847492	7160.50811103761
32.6028907994362	1.05051883638185	6.53669787273834	1071.91058491074
27.8169644571717	0.545706663762886	98.7481803077469	1952.48632718641
26.5387495933625	0.530395985169569	51.6331063904652	2005.383803726
50.246900247251	0.847575558024431	94.5758317659188	1299.8358158544
56.7901372798185	0.345066151402353	21.6975759935149	3017.99505380631
12.6109620541883	0.842838966201732	68.6741505258353	1306.46626473206
4.88683516025744	0.384623156630656	46.6476986107682	2719.94746223841
81.3171790559452	0.161384861502139	25.5835886692588	6316.36805269215
20.1445857275123	0.71276495518957	83.6833685854421	1522.98704743983
71.8905860581995	0.478551828619174	29.131033178529	2209.63782018225
68.499240150166	0.918756047436945	11.6063015236384	1208.42820984929
16.3902599383168	0.150718870246856	38.2529081983943	6754.86926595284
84.6760810740272	0.982730106434109	21.2755150244634	1137.57338403782
47.5993759293083	0.181083618461629	50.8564871874709	5642.31067887511
70.9034928165485	0.936279274593202	52.0048629392935	1188.05739178034
29.7092124321466	0.796701232571157	91.9016402126794	1375.17566575458
22.6896703252245	0.703339354155016	94.5187507452334	1541.78877677247
90.2525899753406	0.613716658123828	95.029042883507	1749.41642004156
62.0063091532607	0.347802186888678	49.6445758609142	2995.19756257333
23.2256220139084	0.80422265401032	57.6444672265605	1363.43674604716
59.9999974604091	0.646724028570501	99.011635094659	1666.2545936485
13.4315939490974	0.98158669820402	56.8953388481103	1138.75871161424
5.36898341535872	0.23455579462257	61.402053699777	4383.37793789801
20.598731952369	0.968822384026603	15.0013902737659	1152.18094099335
22.9544300281141	1.0808864731087	30.7068573556934	1045.16654142589
64.0686924109972	0.46998113605012	72.6160980136494	2247.74497377562
21.9684907258949	0.294442980676254	56.4111283491538	3516.24329879856
66.9060885283117	0.583866116563475	14.5733394995607	1832.72141272011
66.112629375541	0.538065313395902	55.1565758827961	1978.51043563593
30.3376900284633	0.259591303692694	62.5230113872258	3972.2091679304
56.6837111751893	1.02349898119244	68.3508579363781	1097.0405426637
